# Supplementary material for: Definition of sampling units begets conclusions in ecology: the case of habitats for plant communities
Source: PeerJ. 2015 Mar 5;3:e815. doi: 10.7717/peerj.815 (PMC4358653; doi:10.7717/peerj.815)
Supplement: Data S1 [file peerj-03-815-s001.txt]

region	district	reindeer_density	study_area	transect_no	plot_no	Veg_type	Bet_nan	Sal_grey	Sal_phy	Sal_ret	Car_aqu	Car_big	Car_bru	Car_can	Car_lac	Car_spp	Car_vag	Eri_ang	Eri_vag	Luz_mul	Luz_spi	Luz_wah	Arc_alp	Sal_her	Vac_myr	Vac_uli	Vac_vit	And_pol	Har_hyp	Emp_her	Jun_com	Kal_pro	Phy_cae	Alc_spp	Alc_spp2	Ath_dis	Ger_syl	Ran_acr	Rho_ros	Tro_eur	Alc_alp	Bar_alp	Bis_viv	Bot_lun	Cal_pal	Cam_rot	Cha_sue	Dip_alp	Dry_oct
East	6	high	6_49	6_49_0	6	M	29.412	0	0	0	0	0	0	0	0	0	0	0	0	0	0	0	0	14.184	63.828	0	0	0	0	0	0	0	0	0	0	0	0	0	0	0	0	0	0	0	0	0	0	0	0
East	6	high	6_49	6_49_0	7	M	73.53	0	0	0	0	0	0	0	0	0	0	0	0	0	0	0	0	7.092	14.184	0	0	0	0	0	0	0	0	0	0	0	0	0	0	0	0	0	0	0	0	0	0	0	0
East	6	high	6_49	6_49_0	8	M	44.118	0	0	0	0	0	0	0	0	0	0	0	0	0	0	0	0	14.184	28.368	0	0	0	0	0	0	0	0	0	0	0	0	0	0	0	0	0	0	0	0	0	0	0	0
East	6	high	6_49	6_49__1.1	10	M	1.4706	0	0	0	0	0	0	0	0	0	0	0	0	0	0	0	0	0	0.7092	0	0	0	0	1.5804	0	0	0	0	0	0	0	0	0	0	0	0	0	0	0	0	0	0	0
East	6	high	6_49	6_49__1.1	6	M	44.118	0	0	0	0	0	0	0	0	0	0	0	0	0	0	0	0	0	14.184	0	0.7092	0	0	47.412	0	0	0	0	0	0	0	0	0	0	0	0	0	0	0	0	0	0	0
East	6	high	6_49	6_49__1.1	7	M	0	0	0	0	0	0	0	0	0	0	0	0	0	0	0	0	0	0	14.184	0	0.7092	0	0	94.824	0	0	0	0	0	0	0	0	0	0	0	0	0	0	0	0	0	0	0
East	6	high	6_49	6_49__1.1	8	M	0	0	0	0	0	0	0	0	0	0	0	0	0	0	0	0	0	0	0.7092	0	0	0	0	47.412	0	0	0	0	0	0	0	0	0	0	0	0	0	0	0	0	0	0	0
East	6	high	6_49	6_49__1.1	9	M	0	0	0	0	0	0	0	0	0	0	0	0	0	0	0	0	0	7.092	0.7092	0	0	0	0	47.412	0	0	0	0	0	0	0	0	0	0	0	0	0	0	0	0	0	0	0
East	6	high	6_49	6_49__1.2	7	M	29.412	0	0	0	0	0	0	0	0	0	0	0	0	0	0	0	0	0.7092	0	0	0	0	0	47.412	0	0	0	0	0	0	0	0	0	0	0	0	0	0	0	0	0	0	0
East	6	high	6_49	6_49__1.2	8	M	102.942	0	0	0	0	0	0	0	0	0	0	0	0	0	0	0	0	0	42.552	0	0	0	0	79.02	0	0	0	0	0	0	0	0	0	0	0	0	0	0	0	0	0	0	0
East	6	high	6_49	6_49__1.2	9	M	44.118	0	0	0	0	0	0	0	0	0	0	0	0	0	0	0	0	0	35.46	0	0	0	0	126.432	0	0	0	0	0	0	0	0	0	0	0	0	0	0	0	0	0	0	0
East	6	high	6_49	6_49_sub1	1	M	29.412	0	0	0	0	0	0	0	0	0	0	0	0	0	0	0	0	0	0.7092	0	0.7092	0	0	126.432	0	0	0	0	0	0	0	0	0	0	0	0	0	0	0	0	2.704	0	0
East	6	high	6_49	6_49_sub1	2	M	88.236	0	0	0	0	0	0	0	0	0	0	0	0	0	0	0	0	0	0.7092	0	7.092	0	0	1.5804	0	0	0	0	0	0	0	0	0	0	0	0	0	0	0	0	0	0.2704	0
East	6	high	6_49	6_49_sub1	3	M	14.706	0	0	0	0	0	0	0	0	0	0	0	0	0	0	0	0	0.7092	35.46	0	0.7092	0	0	47.412	0	0	0	0	0	0	0	0	0	0	0	0	0	0	0	0	0	0	0
East	6	high	6_49	6_49_sub1	4	M	0	0	0	0	0	0	0	0	0	0	0	0	0	0	0	0	0	0.7092	0	0	0	0	0	0	0	0	0	0	0	0	0	0	0	0	0	0	0	0	0	0	0	2.704	0
East	6	high	6_49	6_49_sub1	5	M	0	0	0	0	0	0.2324	0	0	0	0	0	0	0	0.2324	0	0	0	0	0	0	0	0	0	0	0	0	0	0	0	0	0	0	0	0	0.2704	0	5.408	0	0	0	0	0.2704	0
East	6	high	6_49	6_49_sub1	6	M	0	0	0	0	0	2.324	0	0	0	0.2324	0	0	0	0.2324	0	0	0	14.184	0.7092	0	0	0	0	15.804	0	0	0	0	0	0	0	0	0	0	0	0	0	0	0	0	0	0	0
East	6	high	6_49	6_49_sub1	7	M	0	0	0	0	0	0	0	0.2324	0.2324	0	0	0	0	0	0	0	0	21.276	49.644	0	0	0	0	0	0	0	0	0	0	0	0	0	0	0	0	0	0	0	0	0	0	0	0
East	6	high	6_49	6_49_sub2	1	M	88.236	0	0	0	0	0.2324	0	0	0	0	0	0	0	0	0	0	0	0	0	0	14.184	0	0	47.412	0	0	0	0	0	0	0	0	0	0	0	0	0	0	0	0	0.2704	0	0
East	6	high	6_49	6_49_sub2	2	M	73.53	0	0	0	0	0	0	0	0	0	0	0	0	0	0	0	0	0	14.184	0	28.368	0	0	237.06	0	0	0	0	0	0	0	0	0	0	0	0	0	0	0	0	0	0	0
East	6	high	6_49	6_49_sub2	3	M	117.648	0	0	0	0	0	0	0	0	0	0	0	0	0	0	0	0	0	70.92	0	0	0	0	31.608	0	0	0	0	0	0	0	0	0	0	0	0	0	0	0	0	2.704	0	0
East	6	high	6_49	6_49_sub2	4	M	0	0	0	0	0	0	0	0	0	0	0	0	0	0	0	0	0	0	28.368	0	0.7092	0	0	158.04	0	0	0	0	0	0	0	0	0	0	0	0	0	0	0	0	2.704	0	0
East	6	high	6_49	6_49_sub2	5	M	0	0	0	0	0	0	0	0	0	0	0	0	0	0	0	0	0	0.7092	7.092	0	0	0	0	173.844	0	0	0	0	0	0	0	0	0	0	0.2704	0	0	0	0	0	0.2704	0	0
East	6	high	6_49	6_49_sub3	1	M	0	0	0	0	0	0	0	0	0	0	0	0	0	0	0	0	0	42.552	14.184	0	0.7092	0	0	31.608	0	0	0	0	0	0	0	0	0	0	0	0	0	0	0	0	0	0	0
East	6	high	6_49	6_49_sub3	2	M	0	0	0	0	0	0	0	0	0	0	0	0	0	0	0	0	0	14.184	42.552	0	0	0	0	0	0	0	0	0	0	0	0	0	0	0	0	0	0	0	0	0	0	0	0
East	6	high	6_49	6_49_sub3	3	M	0	0	0	0	0	0	0	0	0	0	0	0	0	0	0	0	0	42.552	35.46	0	0	0	0	0	0	0	0	0	0	0	0	0	0	0	0	0	0	0	0	0	0	0.2704	0
East	6	high	6_59	6_59_0	1	M	1.4706	0	0	0	0	0	0	0	0	0	0	0	0	0	0	0	0.7092	0	70.92	0	0.7092	0	0	110.628	0	0	0	0	0	0	0	0	0	0	0	0	0	0	0	0	2.704	0	0
East	6	high	6_59	6_59_0	10	M	1.4706	0	0	0	0	0	0	0	0	0	0	0	0	0	0	0	0	0	99.288	0	0	47.412	0	142.236	0	1.5804	0	0	0	0	0	0	0	0	0	0	0	0	0	0	0.2704	0	0
East	6	high	6_59	6_59_0	11	M	0	0	0	0	0	0	0	0	0	0	0	0	0	0	0	0	0	0	7.092	0	0.7092	0	0	173.844	0	0	0	0	0	0	0	0	0	0	0	0	0	0	0	0	0.2704	0	0
East	6	high	6_59	6_59_0	12	M	0	0	0	0	0	0	0	0	0	0	0	0	0	0	0	0	0	0	28.368	0	0.7092	1.5804	0	0	0	1.5804	0	0	0	0	0	0	0	0	0	0	0	0	0	0	0.2704	0	0
East	6	high	6_59	6_59_0	13	M	0	0	0	0	0	0	0	0	0	0	0	0	0	0	0	0	0	0	28.368	0	21.276	0	0	158.04	0	31.608	1.5804	0	0	0	0	0	0	0	0	0	0	0	0	0	0.2704	0	0
East	6	high	6_59	6_59_0	14	M	0	0	0	0	0	0	0	0	0	0	0	0	0	0	0	0	0	0	21.276	0	0.7092	1.5804	0	63.216	0	0	0	0	0	0	0	0	0	0	0	0	0	0	0	0	0	0	0
East	6	high	6_59	6_59_0	15	M	73.53	0	0	0	0	0	0	0	0	0	0	0	0	0	0	0	0	0	14.184	0	0	1.5804	0	63.216	0	0	1.5804	0	0	0	0	0	0	0	0	0	0	0	0	0	0	0	0
East	6	high	6_59	6_59_0	16	M	0	0	0	0	0	0	0	0	0	0	0	0	0	0	0	0	0	0	0.7092	0	0	15.804	0	79.02	0	0	0	0	0	0	0	0	0	0	0	0	0	0	0	0	0	0	0
East	6	high	6_59	6_59_0	2	M	29.412	0	0	0	0	0	0	0	0	0	0	0	0	0	0	0	35.46	0	42.552	0	21.276	0	0	110.628	0	0	0	0	0	0	0	0	0	0	0	0	0	0	0	0	13.52	0	0
East	6	high	6_59	6_59_0	3	M	44.118	0	0	0	0	0	0	0	0	0	0	0	0	0	0	0	0.7092	0	141.84	0	0.7092	0	0	126.432	0	0	0	0	0	0	0	0	0	0	0	0	0	0	0	0	5.408	0	0
East	6	high	6_59	6_59_0	4	M	117.648	0	0	0	0	0	0	0	0	0	0	0	0	0	0	0	0	0	78.012	0	0.7092	0	0	79.02	0	0	0	0	0	0	0	0	0	0	0	0	0	0	0	0	10.816	0	0
East	6	high	6_59	6_59_0	5	M	88.236	0	0	0	0	0	0	0	0	0	0	0	0	0	0	0	0	0.7092	35.46	0	0.7092	0	0	47.412	0	0	0	0	0	0	0	0	0	0	0	0	0	0	0	0	5.408	0	0
East	6	high	6_59	6_59_0	6	M	161.766	0	0	0	0	0	0	0	0	0	0	0	0	0	0	0	0	0	21.276	0	21.276	0	0	47.412	0	0	0	0	0	0	0	0	0	0	0	0	0	0	0	0	10.816	0	0
East	6	high	6_59	6_59_0	7	M	88.236	0	0	0	0	0	0	0	0	0	0	0	0	0	0	0	0	0	7.092	0	0	0	0	31.608	0	0	0	0	0	0	0	0	0	0	0	0	0	0	0	0	2.704	0	0
East	6	high	6_59	6_59_0	8	M	0	0	0	0	0	0	0	0	0	0	0	0	0	0	0	0	0	0	21.276	0	0	0	0	205.452	0	0	0	0	0	0	0	0	0	0	0	0	0	0	0	0	0.2704	0	0
East	6	high	6_59	6_59_0	9	M	1.4706	0	0	0	0	0	0	0	0	0	0	0	0	0	0	0	0	0	85.104	0	49.644	1.5804	0	126.432	0	0	0	0	0	0	0	0	0	0	0	0	0	0	0	0	0.2704	0	0
East	6	high	6_59	6_59__1.1	1	M	29.412	0	0	0	0	0	0	0	0	0	0	0	0	0	0	0	0	0	49.644	0	0.7092	0	0	63.216	0	0	0	0	0	0	0	0	0	0	0	0	0	0	0	0	0.2704	0	0
East	6	high	6_59	6_59__1.1	2	M	14.706	0	0	0	0	0	0	0	0	0	0	0	0	0	0	0	0	0	63.828	0	0.7092	0	0	15.804	0	0	0	0	0	0	0	0	0	0	0	0	0	0	0	0	0.2704	0	0
East	6	high	6_59	6_59__1.1	3	M	1.4706	0	0	0	0	0	0	0	0	0	0	0	0	0	0	0	0	0	28.368	0	0.7092	0	0	142.236	0	0	0	0	0	0	0	0	0	0	0	0	0	0	0	0	5.408	0	0
East	6	high	6_59	6_59__1.1	4	M	29.412	0	0	0	0	0	0	0	0	0	0	0	0	0	0	0	0	0	0.7092	0	0.7092	0	0	79.02	0	0	0	0	0	0	0	0	0	0	0	0	0	0	0	0	5.408	0	0
East	6	high	6_59	6_59__1.1	5	M	0	0	0	0	0	0	0	0	0	0	0	0	0	0	0	0	0	0	42.552	0	7.092	0	0	205.452	0	0	0	0	0	0	0	0	0	0	0	0	0	0	0	0	13.52	0	0
East	6	high	6_59	6_59__1.1	6	M	0	0	0	0	0	0	0	0	0	0	0	0	0	0	0	0	0	0	28.368	0	0	0	0	142.236	0	0	0	0	0	0	0	0	0	0	0	0	0	0	0	0	21.632	0	0
East	6	high	6_59	6_59__1.1	7	M	44.118	0	0	0	0	0	0	0	0	0	0	0	0	0	0	0	0	0	14.184	7.092	0	1.5804	0	0	0	0	0	0	0	0	0	0	0	0	0	0	0	0	0	0	0.2704	0	0
East	6	high	6_59	6_59__1.1	8	M	0	0	0	0	0	0.2324	0	0	0	0	0	0	0	0	0	0	0	0	0.7092	7.092	0	1.5804	0	47.412	0	0	0	0	0	0	0	0	0	0	0	0	0	0	0	0	0.2704	0	0
East	6	high	6_59	6_59__1.1	9	M	1.4706	0	0	0	0	0.2324	0	0	0	0	0	0	0	0	0	0	0	0	0.7092	35.46	0	0	0	47.412	0	0	0	0	0	0	0	0	0	0	0	0	0	0	0	0	0.2704	0	0
East	6	high	6_59	6_59_sub1	1	M	117.648	0	0	0	0	0	0	0	0	0	0	0	0	0	0	0	0	0.7092	0.7092	0	0	0	1.5804	31.608	0	15.804	0	0	0	0	0	0	0	0	0	0	0	0	0	0	0	0	0
East	6	high	6_59	6_59_sub1	2	M	1.4706	0	0	0	0	0	0	0	0	0	0	0	0	0	0	0	0	0.7092	0	0	0	0	0	15.804	0	31.608	1.5804	0	0	0	0	0	0	0	0	0	0	0	0	0	0	0	0
East	6	high	6_59	6_59_sub1	3	M	0	0	0	0	0	0	0	0	0	0	0	0	0	0	0	0	0	14.184	0	0	0	0	0	0	0	0	1.5804	0	0	0	0	0	0	0	0	0	0	0	0	0	0	0	0
East	6	high	6_59	6_59_sub1	4	M	0	0	0	0	0	0	0	0	0	0	0	0	0	2.324	0	0	0	7.092	0	0	0	0	0	0	0	0	1.5804	0	0	0	0	0	0	0	0	0	0	0	0	0	0	0	0
East	6	high	6_59	6_59_sub1	5	M	0	0	0	0	0	0	0	0	0	0	0	0	0	2.324	0	0	0	21.276	0	0	0	0	0	0	0	0	0	0	0	0	0	0	0	0	0	0	5.408	0	0	0	0	0	0
East	6	high	6_59	6_59_sub1	6	M	0	0	0	0	0	2.324	0	0.2324	0	0	0	0	0	0	0	0	0	14.184	0	0	0	0	0	1.5804	0	0	0	0	0	0	0	0	0	0	0	0	0	0	0	0	0	0	0
East	6	high	6_59	6_59_sub1	7	M	0	0	0	0	0	0.2324	0	0	0	0	0	0	0	0	0	0	0	0	0	0	0	0	0	1.5804	0	0	0	0	0	0	0	0	0	0	0	0	0.2704	0	0	0	0	0	0
East	6	high	6_59	6_59_sub1	8	M	0	0	0	0	0	0	0	0	0	0	0	0	0	0	0	0	0	56.736	0	0	0	0	0	0	0	0	0	0	0	0	0	0	0	0	0	0	0	0	0	0	0	0	0
East	6	high	6_59	6_59_sub2	1	M	14.706	0	0	0	0	2.324	0	0	0	0	0	0	0	0	0	0	0	0.7092	0.7092	0	0	0	0	110.628	0	1.5804	0	0	0	0	0	0	0	0	0	0	0	0	0	0	0	0	0
East	6	high	6_59	6_59_sub2	2	M	0	0	0	0	0	13.944	0	0	0	0	0	0	0	0	0	0	0	0	0.7092	0	0	0	0	0	0	0	0	0	0	0	0	0	0	0	0	0	0	0	0	0	0	0	0
East	6	high	6_59	6_59_sub2	3	M	0	0	0	0	0	16.268	0	0	0	0	0	0	0	0	0	0	0	0.7092	0	0	0	0	0	0	0	0	0	0	0	0	0	0	0	0	0	0	0	0	0	0	0	0	0
East	6	high	6_59	6_59_sub2	4	M	0	0	0	0	0	0	0	0	0	0	0	0	0	0	0	0	0	14.184	0	0	0	0	0	0	0	0	0	0	0	0	0	0	0	0	0	0	0	0	0	0	0	0	0
East	6	high	6_59	6_59_sub2	5	M	0	0	0	0	0	0	0	0	0	0	0	0	0	0	0	0	0	14.184	0	0	0	0	0	0	0	0	0	0	0	0	0	0	0	0	0	0	0	0	0	0	0	0	0
East	6	high	6_59	6_59_sub2	6	M	0	0	0	0	0	0	0	0	0	0	0	0	0	0	0	0	0	21.276	0	0	0	0	0	0	0	0	0	0	0	0	0	0	0	0	0	0	0	0	0	0	0	0	0
East	6	high	6_59	6_59_sub2	7	M	0	0	0	0	0	0	0	0	0	0	0	0	0	0	0	0	0	7.092	0	0	0	0	0	79.02	0	0	0	0	0	0	0	0	0	0	0	0	0	0	0	0	0	0	0
East	6	high	6_59	6_59_sub2	8	M	0	0	0	0	0	2.324	0	0	0	0	0	0	0	0	0	0	0	7.092	0	0	0	0	0	0	0	0	0	0	0	0	0	0	0	0	0	0	0	0	0	0	0	0	0
East	6	high	6_60	6_60_0	10	M	44.118	0	0	0	0	0	0	0	0	0	0	0	0	0	0	0	0	0	14.184	0	0	0	0	15.804	0	0	0	0	0	0	0	0	0	0	0	0	0	0	0	0	0	0	0
East	6	high	6_60	6_60_0	11	M	0	0	0	0	0	0	0	0	0	0	0	0	0	0	0	0	0	0	21.276	0	7.092	0	0	15.804	0	0	0	0	0	0	0	0	0	0	0	0	0	0	0	0	0	0	0
East	6	high	6_60	6_60_0	12	M	0	0	0	0	0	0	0	0	0	0	0	0	0	0	0	0	0	0	21.276	0	0	0	0	15.804	0	0	0	0	0	0	0	0	0	0	0	0	0	0	0	0	0	0	0
East	6	high	6_60	6_60_0	2	M	0	0	0	0	0	0	0	0	0	0	0	0	0	0	0	0	0	7.092	21.276	0	7.092	0	0	15.804	0	0	0	0	0	0	0	0	0	0	0	0	0	0	0	0	0	0	0
East	6	high	6_60	6_60_0	3	M	0	0	0	0	0	0	0	0	0	0	0	0	0	0	0	0	0	0.7092	78.012	0	0	0	0	15.804	0	0	0	0	0	0	0	0	0	0	0	0	0	0	0	0	0	0	0
East	6	high	6_60	6_60_0	4	M	0	0	0	0	0	0	0	0	0	0	0	0	0	0	0	0	0	0.7092	7.092	0	0	0	0	47.412	0	0	0	0	0	0	0	0	0	0	0	0	0	0	0	0	0	0	0
East	6	high	6_60	6_60_0	5	M	0	0	0	0	0	0	0	0	0	0	0	0	0	0	0	0	0	0.7092	14.184	0	0	0	0	47.412	0	0	0	0	0	0	0	0	0	0	0	0	0	0	0	0	0	0	0
East	6	high	6_60	6_60_0	6	M	29.412	0	0	0	0	0	0	0	0	0	0	0	0	0	0	0	0	0.7092	7.092	0	0	0	0	1.5804	0	0	0	0	0	0	0	0	0	0	0	0	0	0	0	0	0	0	0
East	6	high	6_60	6_60_0	8	M	0	0	0	0	0	0	0	0	0	0	0	0	0	0	0	0	0	0	35.46	0	0.7092	0	0	1.5804	0	0	0	0	0	0	0	0	0	0	0	0	0	0	0	0	0	0	0
East	6	high	6_60	6_60_0	9	M	161.766	0	0	0	0	0	0	0	0	0	0	0	0	0	0	0	0	0	21.276	0	0	0	0	1.5804	0	0	0	0	0	0	0	0	0	0	0	0	0	0	0	0	0	0	0
East	6	high	6_60	6_60__1.1	1	M	117.648	0	0	0	0	0	0	0	0	0	0	0	0	0	0	0	0	0	21.276	0	7.092	0	0	1.5804	0	0	0	0	0	0	0	0	0	0	0	0	0	0	0	0	0	0	0
East	6	high	6_60	6_60__1.1	15	M	0	0	0	0	0	0	0	0	0	0	0	0	0	0	0	0	0	0.7092	85.104	0	0	0	0	31.608	0	0	0	0	0	0	0	0	0	0	0	0	0	0	0	0	0	0	0
East	6	high	6_60	6_60__1.1	16	M	0	0	0	0	0	0	0	0	0	0	0	0	0	0	0	0	0	7.092	106.38	0	0	0	0	1.5804	0	0	0	0	0	0	0	0	0	0	0	0	0	0	0	0	0	0	0
East	6	high	6_60	6_60__1.1	17	M	0	0	0	0	0	0	0	0	0	0	0	0	0	0	0	0	0	7.092	63.828	0	0	0	0	0	0	0	0	0	0	0	0	0	0	0	0	0	0	0	0	0	0	0	0
East	6	high	6_60	6_60__1.1	2	M	0	0	0	0	0	0	0	0	0	0	0	0	0	0	0	0	0	0	14.184	0	0.7092	0	0	31.608	0	0	0	0	0	0	0	0	0	0	0	0	0	0	0	0	0	0	0
East	6	high	6_60	6_60__1.1	3	M	0	0	0	0	0	0	0	0	0	0	0	0	0	0	0	0	0	0	28.368	0	0.7092	0	0	31.608	0	0	0	0	0	0	0	0	0	0	0	0	0	0	0	0	0	0	0
East	6	high	6_60	6_60__1.1	4	M	0	0	0	0	0	0	0	0	0	0	0	0	0	0	0	0	0	0	21.276	0	0	0	0	63.216	0	0	0	0	0	0	0	0	0	0	0	0	0	0	0	0	0	0	0
East	6	high	6_60	6_60__1.1	5	M	0	0	0	0	0	0	0	0	0	0	0	0	0	0	0	0	0	0.7092	14.184	0	0	0	0	63.216	0	0	1.5804	0	0	0	0	0	0	0	0	0	0	0	0	0	0	0	0
East	6	high	6_60	6_60__1.1	6	M	0	0	0	0	0	2.324	0	0	0	0	0	0	0	0	0	0	0	0.7092	42.552	0	0	0	0	31.608	0	0	0	0	0	0	0	0	0	0	0	0	0	0	0	0	0	0	0
East	6	high	6_60	6_60__1.1	7	M	0	0	0	0	0	0	0	0	0	0	0	0	0	0	0	0	0	0	35.46	0	0	0	0	31.608	0	0	0	0	0	0	0	0	0	0	0	0	0	0	0	0	0	0	0
East	6	high	6_60	6_60__1.1	8	M	0	0	0	0	0	0	0	0	0	0	0	0	0	0	0	0	0	7.092	21.276	0	0	0	0	0	0	0	0	0	0	0	0	0	0	0	0	0	0	0	0	0	0	0	0
East	6	high	6_60	6_60__1.2	1	M	0	0	0	0	0	0	0	0	0	0	0	0	0	0	0	0	0	0	49.644	0	0	0	0	15.804	0	0	0	0	0	0	0	0	0	0	0	0	0	0	0	0	0	0	0
East	6	high	6_60	6_60_sub1	1	M	0	0	0	0	0	0	0	0	0	0	0	0	0	0	0	0	0	0.7092	0	0	14.184	0	0	63.216	0	0	0	0	0	0	0	0	0	0	0	0	0	0	0	0	2.704	0	0
East	6	high	6_60	6_60_sub1	2	M	0	0	0	0	0	0	0	0	0	0	0	0	0	0	0	0	0	0.7092	42.552	0	14.184	0	0	15.804	0	0	0	0	0	0	0	0	0	0	0	0	0	0	0	0	32.448	0	0
East	6	high	6_60	6_60_sub1	3	M	0	0	0	0	0	0	0	0	0	0	0	0	0	0	0	0	0	7.092	14.184	0	21.276	0	0	126.432	0	0	0	0	0	0	0	0	0	0	0	0	0	0	0	0	16.224	0	0
East	6	high	6_60	6_60_sub1	4	M	0	0	0	0	0	0	0	0	0	0	0	0	0	0	0	0	0	0.7092	49.644	0	0	0	0	94.824	0	0	0	0	0	0	0	0	0	0	0	0	0	0	0	0	5.408	0	0
East	6	high	6_60	6_60_sub1	5	M	0	0	0	0	0	0	0	0	0	0	0	0	0	0	0	0	0	0	63.828	0	7.092	0	0	63.216	0	0	0	0	0	0	0	0	0	0	0	0	0	0	0	0	10.816	0	0
East	6	high	6_60	6_60_sub1	6	M	0	0	0	0	0	0	0	0	0	0	0	0	0	0	0	0	0	0.7092	42.552	0	7.092	0	0	110.628	0	0	0	0	0	0	0	0	0	0	0	0	0	0	0	0	10.816	0	0
East	6	high	6_60	6_60_sub1	7	M	0	0	0	0	0	0	0	0	0	0	0	0	0	0	0	0	0	0.7092	78.012	0	0.7092	0	0	94.824	0	0	0	0	0	0	0	0	0	0	0	0	0	0	0	0	0.2704	0	0
East	6	high	6_60	6_60_sub1	8	M	0	0	0	0	0	0	0	0	0	0	0	0	0	0	0	0	0	0	56.736	0	0.7092	31.608	0	31.608	0	0	0	0	0	0	0	0	0	0	0	0	0	0	0	0	0.2704	0	0
East	6	high	6_60	6_60_sub2	1	M	0	0	0	0	0	2.324	0	0	0	0	0	0	0	0	0	0	0	0.7092	7.092	0	7.092	0	0	0	0	0	0	0	0	0	0	0	0	0	0	0	0	0	0	0	8.112	0	0
East	6	high	6_60	6_60_sub2	2	M	0	0	0	0	0	0	0	0	0	0	0	0	0	0	0	0	0	0.7092	49.644	0	0	0	0	0	0	0	0	0	0	0	0	0	0	0	0	0	0	0	0	0	2.704	0	0
East	6	high	6_60	6_60_sub2	3	M	0	0	0	0	0	0	0	0	0	0	0	0	0	0	0	0	0	7.092	7.092	0	0	0	0	0	0	0	0	0	0	0	0	0	0	0	0	0	0	0	0	0	8.112	0	0
East	6	high	6_60	6_60_sub2	4	M	0	0	0	0	0	0	0	0	0	0	0	0	0	0	0	0	0	0.7092	21.276	0	0	0	0	15.804	0	0	0	0	0	0	0	0	0	0	0	0	0	0	0	0	0.2704	0	0
East	6	high	6_60	6_60_sub2	5	M	0	0	0	0	0	0	0	0	0	0	0	0	0	0	0	0	0	0	14.184	0	7.092	1.5804	0	31.608	0	0	0	0	0	0	0	0	0	0	0	0	0	0	0	0	0	0	0
East	6	high	6_60	6_60_sub2	6	M	14.706	0	0	0	0	0	0	0	0	0	0	0	0	0	0	0	0	7.092	7.092	0.7092	0	0	0	63.216	0	0	1.5804	0	0	0	0	0	0	0	0	0	0	0	0	0	0	0	0
East	6	high	6_60	6_60_sub2	7	M	58.824	0	0	0	0	0	0	0	0	0	0	0	0	0	0	0	0	0	35.46	0	0	0	0	0	0	0	1.5804	0	0	0	0	0	0	0	0	0	0	0	0	0	0	0	0
East	6	high	6_60	6_60__1.1	12	S	0	0	0	0	0	0	0	0	0	0	0	0	0	0	0	0	0	7.092	0	0	0	0	0	0	0	0	0	0	0	0	0	0	0	0.3068	0	0	0	0	0	0	0	0	0
East	6	high	6_60	6_60__1.1	13	S	0	0	0	0	0	0.2324	0	0	0	0	0	0	0	0	0	0	0	14.184	0	0	0	0	0	1.5804	0	0	0	0	0	39.884	0	0	0	0	0	0	0	0	0	0	0	0	0
East	6	high	6_60	6_60__1.1	14	S	0	0	0	0	0	0	0	0	0	0	0	0	0	0	0	0	0	0.7092	70.92	0	0	0	0	0	0	0	0	0	0	0	0	0	0	0	0	0	0	0	0	0	0	0	0
East	6	high	6_60	6_60__1.2	2	S	0	0	0	0	0	0.2324	0	0	0	0	0	0	0	0	0	0	0	7.092	0	0	0	0	0	0	0	0	0	0	0	0	0	0	0	0	0	0	0	0	0	0	0	0.2704	0
East	6	high	6_60	6_60__1.2	4	S	0	0	0	0	0	0.2324	0	0	0	0	0	0	0	0	0	0	0	42.552	0	0	0	0	0	0	0	0	0	0	0	0	0	0	0	0	0	0	0	0	0	0	0	0.2704	0
East	6	high	6_60	6_60__1.2	5	S	0	0	0	0	0	0	0	0	0	0	0	0	0	0	0	0	0	7.092	7.092	0	0	0	0	0	0	0	0	0	0	0	0	0	0	0	0	0	0	0	0	0	0	0.2704	0
East	6	high	6_64	6_64_0	1	M	102.942	0	0	0	0	0	0	0	0	0	0	0	0	0	0	0	0	0	42.552	0	0	0	0	0	0	0	0	0	0	0	0	0	0	0	0	0	0	0	0	0	8.112	0	0
East	6	high	6_64	6_64_0	2	M	0	0	0	0	0	0.2324	0	0	0	0	0	0	0	0	0	0	0	7.092	42.552	0	0	0	0	1.5804	0	0	0	0	0	0	0	0	0	0	0	0	0	0	0	0	2.704	0	0
East	6	high	6_64	6_64_0	3	M	0	0	0	0	0	0	0	0	0	0	0	0	0	0	0	0	0	14.184	42.552	0	0	0	0	63.216	0	0	0	0	0	0	0	0	0	0	0	0	0.2704	0	0	0	5.408	0	0
East	6	high	6_64	6_64_0	4	M	0	0	0	0	0	0	0	0	0	0	0	0	0	0	0	0	0	0	14.184	0	0	0	0	0	0	0	0	0	0	0	0	0	0	0	0	0	2.704	0	0	0	5.408	0	0
East	6	high	6_64	6_64_0	5	M	0	0	0	0	0	0	0	0	0	0	0	0	0	0	0	0	0	0.7092	14.184	0	0	0	0	47.412	0	0	0	0	0	0	0	0	0	0	0	0	0.2704	0	0	0	10.816	0	0
East	6	high	6_64	6_64_0	6	M	0	0	0	0	0	0	0	0	0	0	0	0	0	0	0	0	0	7.092	0	0	0	0	0	31.608	0	0	0	0	0	6.136	0	0	0	0	0	0	10.816	0	0	0	13.52	0	0
East	6	high	6_64	6_64_0	7	M	0	0	0	0	0	0	0	0	0	0	0	0	0	0	0	0	0	0.7092	7.092	0	0	0	0	0	0	0	0	0	0	0	0	0	0	0	0	0	2.704	0	0	0	10.816	0	0
East	6	high	6_64	6_64__1.1	10	M	0	0	0	0	0	0.2324	0	0	0	0	0	0	0	0	0	0	0	49.644	0	0	0	0	0	15.804	0	0	0	0	0	0	0	0	0	0	0	0	0.2704	0	0	0	0	2.704	0
East	6	high	6_64	6_64__1.1	11	M	0	0	0	0	0	0.2324	0	0	0	0	0	0	0	0	0	0	0	14.184	0	0	0	0	0	79.02	0	0	0	0	0	0	0	0	0	0	0	0	5.408	0	0	0	0	0	0
East	6	high	6_64	6_64__1.1	3	M	0	0	0	0	0	0	0	0	0	0	0	0	0	0	0	0	0	0.7092	0.7092	0	0	0	0	1.5804	0	0	0	0	0	0	0	0	0	0	0	0	0.2704	0	0	0	0	0	0
East	6	high	6_64	6_64__1.1	4	M	0	0	0	0	0	0	0	0	0	0	0	0	0	0	0	0	0	7.092	0.7092	0	0	0	0	1.5804	0	0	0	0	0	0	0	0	0	0	0	0	0	0	0	0	0.2704	0	0
East	6	high	6_64	6_64__1.1	5	M	0	0	0	0	0	0	0	0	0	0	0	0	0	0	0	0	0	7.092	7.092	0	0	0	0	0	0	0	0	0	0	0	0	0	0	0	0	0	2.704	0	0	0	0.2704	0	0
East	6	high	6_64	6_64__1.1	6	M	0	0	0	0	0	0.2324	0	0	0	0	0	0	0	0	0	0	0	0.7092	0.7092	0	0	0	0	0	0	0	0	0	0	0	0	0	0	0	0	0	2.704	0	0	0	0.2704	0	0
East	6	high	6_64	6_64__1.1	7	M	0	0	0	0	0	0	0	0	0	0	0	0	0	0	0	0	0	21.276	0	0	0	0	0	0	0	0	0	0	0	9.204	0	0	0	0	0	0	0.2704	0	0	0	0.2704	0	0
East	6	high	6_64	6_64__1.2	1	M	44.118	0	0	0	0	0	0	0	0	0	0	0	0	0	0	0	0	0	14.184	0	0.7092	0	0	158.04	0	0	0	0	0	0	0	0	0	0	0	0	0	0	0	0	5.408	0	0
East	6	high	6_64	6_64__1.2	2	M	73.53	0	0	0	0	0	0	0	0	0	0	0	0	0	0	0	0	0	14.184	0	0	0	0	0	0	0	0	0	0	0	0	0	0	0	0	0	0	0	0	0	5.408	0	0
East	6	high	6_64	6_64__1.2	3	M	73.53	0	0	0	0	0	0	0	0	0	0	0	0	0	0	0	0	14.184	14.184	0	0	0	0	63.216	0	0	0	0	0	0	0	0	0	0	0	0	0	0	0	0	0	0	0
East	6	high	6_64	6_64__1.2	4	M	0	0	0	0	0	0	0	0	0	0	0	0	0	0	0	0	0	7.092	14.184	0	0	0	0	31.608	0	0	0	0	0	0	0	0	0	0	0	0	0	0	0	0	0	0	0
East	6	high	6_64	6_64__1.2	5	M	0	0	0	0	0	0	0	0	0	0	0	0	0	0	0	0	0	42.552	21.276	0	0	0	0	0	0	0	0	0	0	0	0	0	0	0	0	0	0.2704	0	0	0	0	0	0
East	6	high	6_64	6_64__1.2	7	M	0	0	0	0	0	0	0	0	0	0	0	0	0	0	0	0	0	0	14.184	0	0	0	0	0	0	0	0	0	0	0.3068	0	0	0	0	0	0	0	0	0	0	0	0	0
East	6	high	6_64	6_64__1.2	8	M	0	0	0	0	0	0	0	0	0.2324	0	0	0	0	0	0	0	0	42.552	28.368	0	0	0	0	0	0	0	0	0	0	0	0	0	0	0	0	0	0	0	0	0	0	0	0
East	6	high	6_64	6_64_0	10	S	0	0	0	0	0	0.2324	0	0	0	0	0	0	0	0	0	0	0	21.276	0	0	0	0	0	0	0	0	0	0	0	0	0	0	0	0	0	0	0.2704	0	0	0	0	0	0
East	6	high	6_64	6_64_0	9	S	0	0	0	0	0	0	0	0	0.2324	0	0	0	0	0	0	0	0	7.092	0	0	0	0	0	0	0	0	0	0	0	0	0	0	0	0	0	0	2.704	0	0	0	0	0	0
East	6	high	6_64	6_64__1.1	12	S	0	0	0	0	0	0.2324	0	0	0	0	0	0	0	0	0	0	0	21.276	0	0	0	0	31.608	0	0	1.5804	0	0	0	0	0	0	0	0	0	0	2.704	0	0	0	0	0.2704	0
East	6	high	6_64	6_64__1.1	13	S	0	0	0	0	0	0.2324	0	0	0.2324	0	0	0	0	0	0	0	0	42.552	0	0	0	0	0	0	0	0	0	0	0	0	0	0	0	0	0	0	2.704	0	0	0	0	0	0
East	6	high	6_64	6_64__1.1	8	S	0	0	0	0	0	0	0	0	0	0	0	0	0	0	0	0	0	0.7092	0	0	0	0	0	0	0	0	0	0	0	6.136	0	0	0	0	0	0	0.2704	0	0	0	0	0	0
East	6	high	6_64	6_64__1.1	9	S	0	0	0	0	0	0	0	0	0	0	0	0	0	0	0	0	0	14.184	0	0	0	0	0	0	0	31.608	0	0	0	0	0	0	0	0	0	0	0.2704	0	0	0	0	0	0
East	6	high	6_64	6_64__1.2	10	S	0	0	0	0	0	0.2324	0	0	0.2324	0	0	0	0	0	0	0	0	28.368	0	0	0	0	0	0	0	0	0	0	0	0	0	0	0	0	0	0	0	0	0	0	0	0	0
East	6	high	6_64	6_64__1.2	11	S	0	0	0	0	0	2.324	0	0	0.2324	0	0	0	0	0	0	0	0	49.644	0	0	0	0	0	0	0	0	0	0	0	0	0	0	0	0	0	0	5.408	0	0	0	0	0	0
East	6	high	6_64	6_64__1.2	12	S	0	0	0	0	0	2.324	0	0	0.2324	0	0	0	0	0	0	0	0	28.368	0	0	0	0	0	0	0	0	0	0	0	0	0	0	0	0	0	0	2.704	0	0	0	0	0	0
East	6	high	6_64	6_64__1.2	13	S	0	0	0	0	0	2.324	0	0	0	0.2324	0	0	0	0	0	0	0	14.184	0	0	0	0	0	0	0	0	0	0	0	0	0	0	0	0	0	0	0	0	0	0	0	0	0
East	6	high	6_64	6_64__1.2	6	S	0	0	0	0	0	0	0	0	0	0	0	0	0	0	0	0	0	56.736	0	0	0	0	0	0	0	0	0	0	0	0	0	0	0	0	0	0	2.704	0	0	0	0	0	0
East	6	high	6_64	6_64__1.2	9	S	0	0	0	0	0	0.2324	0	0	0	0	0	0	0	0	0	0	0	14.184	0	0	0	0	0	0	0	0	0	0	0	0	0	0	0	0	0	0	0	0	0	0	0	0	0
East	6	high	6_64	6_64_sub1	1	S	0	0	0	0	0	2.324	0	0	0.2324	0	0	0	0	0	0	0	0	42.552	0	0	0	0	0	0	0	0	0	0	0	0	0	0	0	0	0	0	2.704	0	0	0	0	0	0
East	6	high	6_64	6_64_sub1	2	S	0	0	0	0	0	0.2324	0	0.2324	0.2324	0	0	0	0	0	0	0	0	0.7092	0	0	0	0	0	0	0	0	0	0	0	0	0	0	0	0	0	0	0.2704	0	0	0	0	0	0
East	6	high	6_64	6_64_sub1	3	S	0	0	0	0	0	0.2324	0	4.648	0	0.2324	0	0	0	0	0	0	0	85.104	0	0	0	0	0	0	0	0	0	0	0	0	0	0	0	0	0	0	0.2704	0	0	0	0	0	0
East	6	high	6_64	6_64_sub1	4	S	0	0	0	0	0	2.324	0	4.648	0	0	0	0	0	0	0	0	0	7.092	0	0	0	0	0	0	0	0	0	0	0	0	0	0	0	0	0	0	0.2704	0	0	0	0	0	0
East	6	high	6_64	6_64_sub1	5	S	0	0	0	0	0	0.2324	0	0.2324	0	0	0	0	0	0	0	0	0	70.92	0	0	0	0	0	0	0	0	0	0	0	0	0	0	0	0	0	0	0.2704	0	0	0	0	0	0
East	6	high	6_64	6_64_sub2	1	S	0	0	0	0	0	0	0	0.2324	0	0	0	0	0	0	0	0	0	0	0	0	0	0	0	0	0	0	0	0	0	0	0	0	0	0	0	0	5.408	0	0	0	0	0	0
East	6	high	6_64	6_64_sub2	2	S	0	0	0	0	0	0	0	0.2324	0	0	0	0	0	0	0	0	0	0.7092	0	0	0	0	0	0	0	0	0	0	0	0	0	0	0	0	0	0	0	0	0	0	0	0	0
East	6	high	6_64	6_64_sub2	3	S	0	0	0	0	0	11.62	0	0	0	0	0	0	0	0	0	0	0	0.7092	0	0	0	0	0	0	0	0	0	0	0	0	0	0	0	0	0	0	0	0	0	0	0	0	0
East	6	high	6_64	6_64_sub2	4	S	0	0	0	0	0	2.324	0	0.2324	0	0	0	0	0	0	0	0	0	7.092	0	0	0	0	0	0	0	0	0	0	0	0	0	0	0	0	0	0	8.112	0	0	0	0	0	0
East	6	high	6_64	6_64_sub2	5	S	0	0	0	0	0	0	0	0.2324	0	0	0	0	0	0	0	0	0	35.46	0	0	0	0	0	0	0	0	0	0	0	0	0	0	0	0	0	0	0.2704	0	0	0	0	0	0
East	6	high	6_68	6_68_0	1	M	0	0	0	0	0	0	0	0	0	0	0	0	0	0	0	0	0	0.7092	0	0.7092	0	0	0	0	0	0	0	0	0	0	0	0.3068	0	0	0	0	5.408	0	0	0	0	0	0
East	6	high	6_68	6_68_0	10	M	0	0	1.4706	0	0	0	0	0	0	2.324	0.2324	0	0	0	0	0	0	0	0	0	0	0	0	0	0	0	0	0	0	0	0	0.3068	0	0	0	0	2.704	0	0.2704	0	0	0	0
East	6	high	6_68	6_68_0	11	M	0	1.4706	0	0	0	0	0	0	0	2.324	0.2324	2.324	0	0.2324	0	0	0	0	0	0	0	0	0	0	0	0	0	0	0	0	0	0.3068	0	0	0	0	2.704	0	2.704	0	0	0	0
East	6	high	6_68	6_68_0	12	M	0	0	0	0	0	0	4.648	0	0	0	0	0	0	0	0	0	0	0	0	0	0	0	0	0	0	0	0	0	0	0	0	0.3068	0	0	0	0	0.2704	0	0.2704	0	0	0	0
East	6	high	6_68	6_68_0	2	M	29.412	0	0	0	0	0	0	0	0	0	0	0	0	0	0	0	0	0.7092	0	0	0	0	0	0	0	0	0	0	0	0	0	6.136	0	0	0	0	0	0	0	0	0	0	0
East	6	high	6_68	6_68_0	3	M	0	0	0	0	0	0	0	0	0	0	0	0	0	0	0	0	0	14.184	0	0	0.7092	0	0	15.804	0	0	0	0	0	0	0	3.068	0	0.3068	0.2704	0	0	0	0	0	0	0	0
East	6	high	6_68	6_68_0	5	M	1.4706	0	0	0	0	0	0	0	0	0	0.2324	0	0	0	0	0	0	0.7092	0	7.092	0.7092	0	0	1.5804	0	0	0	0	0	0	0	0.3068	0	0.3068	0	0	0	0	0	0	0.2704	0	0
East	6	high	6_68	6_68_0	6	M	0	0	0	0	0	0	0	0	0	0	0	0	0	0	0	0	0	0.7092	0	0	0	0	0	0	0	0	0	0	0	0	0	0.3068	0	0.3068	0	0	0.2704	0	0	0	0.2704	0	0
East	6	high	6_68	6_68_0	7	M	0	0	0	0	0	2.324	0	0	0	0	0	0	0	0	0	0	0	0.7092	0	0.7092	0	0	0	0	0	0	0	0	0	0	0	0	0	0.3068	0	0	2.704	0	0	0	0.2704	0	0
East	6	high	6_68	6_68_0	8	M	1.4706	0	0	0	0	0	0	0	0	0	4.648	0	0	0.2324	0	0	0	0.7092	0	21.276	0	0	0	0	0	0	0	0	0	0	0	0.3068	0	0	0.2704	0	0.2704	0	0	0	5.408	0	0
East	6	high	6_68	6_68_0	9	M	29.412	0	1.4706	0	0	2.324	0	0	0	0	0	0	0	0.2324	0	0	0	7.092	0	0	0	0	0	0	0	0	0	0	0	0	0	0	0	0	0	0	0.2704	0	0.2704	0	0	0	0
East	6	high	6_68	6_68_1.1	1	M	14.706	0	0	0	0	0	0	0	0	0	0	0	0	0.2324	0	0	0	14.184	0	0	0	0	0	0	0	0	0	0	0	0	0	0.3068	0	0.3068	0	0	0.2704	0	0	0	0.2704	0	0
East	6	high	6_68	6_68_1.1	10	M	0	0	0	0	0	0	0.2324	0	0	0	0	2.324	2.324	0	0	0	0	0	0	0	0	0	0	0	0	0	0	0	0	0	0	0	0	0	0	0	2.704	0	0	0	0	0	0
East	6	high	6_68	6_68_1.1	11	M	0	1.4706	14.706	0	0	0	0.2324	0	0	2.324	0	0	0	0	0	0	0	0	0	0	0	0	0	0	0	0	0	0	0	0	0	0.3068	0	0	0	0	0.2704	0	0.2704	0	0	0	0
East	6	high	6_68	6_68_1.1	2	M	0	0	0	0	0	0	0	0	0	0	0	0	0	0	0	0	0	0	0	0.7092	0	0	0	0	0	0	0	0	0	0	0	0.3068	0	0.3068	0	0	0.2704	0	0	0	0.2704	0	0
East	6	high	6_68	6_68_1.1	3	M	0	0	0	0	0	0	0	0	0	0	0.2324	0	0	0.2324	0	0	0	0	0.7092	0	0	0	0	0	0	0	0	0	0	0	0	0.3068	0	0.3068	0	0	2.704	0	0	0	0	0	0
East	6	high	6_68	6_68_1.1	4	M	0	0	0	0	0	0	0	0	0	0	6.972	0	0	0	0	0	0	0.7092	0	0	0	0	0	0	0	0	0	0	0	0	0	3.068	0	0.3068	0	0	2.704	0	0	0	0	0	0
East	6	high	6_68	6_68_1.1	5	M	0	0	0	0	0	0	0	0	0	0	0.2324	0	0	0	0	0	0	0.7092	0	0	0	0	0	0	0	0	0	0	0	0	0	0.3068	0	0	0	0	0.2704	0	0	0	0	0	0
East	6	high	6_68	6_68_1.1	6	M	0	0	0	0	0	0	0	0	0	0	0.2324	0	0	0	0	0	0	0.7092	0	0	0	0	0	0	0	0	0	0	0	0	0	0.3068	0	0	8.112	0	2.9744	0	0	0	0	0	0
East	6	high	6_68	6_68_1.1	7	M	0	1.4706	0	0	0	0	0	0	0	0	2.324	0	0	0.2324	0	0	0	0	0	0	0	0	0	0	0	0	0	0	0	0	0	0.3068	0	0	0	0	0.2704	0	0.2704	0	0	0	0
East	6	high	6_68	6_68_1.1	8	M	0	0	0	0	0	0	0	0	0	0	0	0	0	0.2324	0	0	0	0	0	0	0	0	0	0	0	0	0	0	0	0	0	0.3068	0	0	0	0	8.112	0	0.2704	0	0	0	0
East	6	high	6_68	6_68_1.1	9	M	0	0	0	0	0	0	0	0	4.648	0	0	0	0	0	0	0	0	7.092	0	0	0	0	0	0	0	0	0	0	0	0	0	0.3068	0	0	0	0	0.2704	0	0	0	0	0	0
East	6	high	6_68	6_68_1.2	1	M	0	0	0	0	0	0	0	0	4.648	0	0	0	0	0	0	0	0	7.092	0	0	0	0	0	0	0	0	0	0.3068	0	0	0	0.3068	0	3.068	0	0	0.2704	0	0	0	0	0	0
East	6	high	6_68	6_68_1.2	2	M	0	0	0	0	0	0	0	0	0	0	0	0	0	0	0	0	0	0	0	0	0	0	0	0	0	0	0	0.3068	0	0	0	15.34	0	0	0	0	0.2704	0	0	0	0	0	0
East	6	high	6_68	6_68_1.2	3	M	0	0	0	0	0	0	0	0	0	0.2324	0	0	0	0	0	0	0	0	0	0	0	0	0	0	0	0	0	0	0	0	0	0.3068	0	0	0	0	0	0	0	0	0	0	0
East	6	high	6_68	6_68_1.2	7	M	1.4706	0	0	0	0	0	0	0	0	0	0	0	0	6.972	0	0	0	0.7092	0	0	0	0	0	0	0	0	0	0	0	0	0	0.3068	0	0	0	0	0.2704	0	0	0	0	0	0
East	6	high	6_68	6_68_sub_leeside_1	1	M	0	0	0	1.4706	0	0	0	0	0	0	0	0	0	0	0	0	0	0	0	49.644	0	0	0	0	0	0	0	0	0	0	0	0	0	0.3068	0	0	0.2704	0	0	5.408	0	0	0
East	6	high	6_68	6_68_sub_leeside_1	2	M	1.4706	0	0	0	0	0.2324	0	0	0.2324	0	0	0	0	0	0	0	0	14.184	0	0	0	0	0	0	0	0	0	0	0	0	0	0	0	0.3068	0	0	2.704	0	0	0	0	0	0
East	6	high	6_68	6_68_sub_leeside_1	3	M	1.4706	0	0	0	0	0	0	0	0.2324	0	0	0	0	4.648	0	0	0	0.7092	0.7092	14.184	0	0	0	0	0	0	0	0	0	0	0	0.3068	0	3.068	0	0	0.2704	0	0	0	0	0	0
East	6	high	6_68	6_68_sub_leeside_1	4	M	1.4706	0	0	0	0	0	0	0	0	0	0	0	0	0	0	0	0	7.092	0	0	0	0	0	0	0	0	0	0	0	0	0	0.3068	0	0.3068	0	0	0.2704	0	0	0	0	0	0
East	6	high	6_68	6_68_sub_leeside_1	5	M	1.4706	0	0	0	0	0.2324	0	0	0	0	0	0	0	0	0	0	0	0.7092	0	21.276	0	0	0	15.804	0	0	0	0	0	0	0	0.3068	0	6.136	0	0.2704	0.2704	0	0	0	0	0	0
East	6	high	6_68	6_68_sub_leeside_1	6	M	0	0	0	0	0	0.2324	0	4.648	0	0	0	0	0	0	0	0	0	7.092	0	0	0	0	0	1.5804	0	0	0	0	0	0	0	3.068	0	0.3068	0	0	0.2704	0	0	0	0	0	0
East	6	high	6_68	6_68_sub_leeside_1	7	M	0	0	0	0	0	0	0	0	0	0	0	0	0	0	0	0	0	28.368	0	0	0.7092	0	0	0	0	0	0	0	0	0	0	15.34	0	0.3068	0	0	2.704	0	0	0	0	0	0
East	6	high	6_68	6_68_sub_leeside_1	8	M	0	0	0	0	0	4.648	0	0	0	0	0	0	0	0	0	0	0	21.276	0	0	28.368	0	0	0	0	0	0	0	0	0	0	3.068	0	0	0	0	8.112	0	0	0	0	0	0
East	6	high	6_68	6_68_sub_leeside_2	1	M	0	0	0	1.4706	0	0	0	0	0	0	0	0	0	0	0	0	0	0.7092	0	0.7092	0	0	0	0	0	0	0	0	0	0	0	0.3068	0	0.3068	0	0	0.2704	0	0	0	0	0	0
East	6	high	6_68	6_68_sub_leeside_2	2	M	0	0	0	0	0	2.324	0	0	0	0	0	0	0	0	0	0	0	0	0	0	0	0	0	0	47.412	0	0	0	0	0	0	0.3068	0	0.3068	0	0	0.2704	0	0	0	0	0	0
East	6	high	6_68	6_68_sub_leeside_2	3	M	0	0	0	0	0	0.2324	0	0	0	0	0	0	0	0	0	0	0	7.092	0	28.368	0	0	0	0	0	0	0	0	0	0	0	0.3068	0	3.068	0	0	0.2704	0	0	0	0	0	0
East	6	high	6_68	6_68_sub_leeside_2	4	M	0	0	0	0	0	0	0	0	0	0	0	0	0	0.2324	0	0	0	0.7092	0	35.46	0	0	0	0	0	0	0	0	0	0	0	3.068	0	0.3068	0	0	0	0	0	0	0	0	0
East	6	high	6_68	6_68_sub_leeside_2	6	M	0	0	0	0	0	0.2324	0	0	0	0	0	0	0	0	0	0	0	21.276	14.184	0	0.7092	0	0	0	0	0	0	0	0	0	0	6.136	0	0.3068	0	0.2704	0.2704	0	0	0	0	0	0
East	6	high	6_68	6_68_sub_leeside_2	7	M	0	0	0	0	0	2.324	0	0	0	0	0	0	0	0	0	0	0	35.46	28.368	0	7.092	0	0	63.216	0	0	0	0	0	0	0	0.3068	0	0	0	0	0.2704	0	0	0	0	0	0
East	6	high	6_68	6_68_sub_leeside_3	1	M	0	0	0	0	0	0	0	0	0	0	0	0	0	0	0	0	0	0	0	0.7092	0	0	0	0	0	0	0	0	0	0	0	3.068	0	0.3068	0	0	2.704	0	0	0.2704	0	0	0
East	6	high	6_68	6_68_sub_leeside_3	2	M	0	0	0	0	0	0	0	0	0	0	0	0	0	0	0	0	0	0.7092	0	21.276	0	0	0	0	0	0	0	0	0	0	0	0.3068	0	3.068	0	0	0.2704	0	0	0.2704	0	0	0
East	6	high	6_68	6_68_sub_leeside_3	3	M	0	0	0	0	0	0.2324	0	0	0	0	0	0	0	0	0	0	0	0.7092	0	0.7092	0.7092	0	0	0	0	0	0	0	0	0	0	0.3068	0	0.3068	0	0	2.704	0	0	0.2704	0	0	0
East	6	high	6_68	6_68_sub_leeside_3	4	M	0	0	0	0	0	0.2324	0	0	0	0	0	0	0	0	0	0	0	0	0	21.276	7.092	0	0	94.824	0	0	0	0	0	0	0	0.3068	0	3.068	0	0	0.2704	0	0	0	0	0	0.2704
East	6	high	6_68	6_68_sub_leeside_3	5	M	0	0	0	0	0	0	0	0	0	0	0	0	0	0.2324	0	0	0	0	0.7092	7.092	0.7092	0	0	110.628	0	0	0	0	0	0	0	0	0	3.068	0	0.2704	2.704	0	0	0	0	0	0.2704
East	6	high	6_68	6_68_sub_leeside_3	6	M	0	0	0	0	0	2.324	0	0	0.2324	0	0	0	0	0	0	0	0	0.7092	0	0	0.7092	0	0	63.216	0	0	0	0	0	0	0	0.3068	0	0.3068	0	0	2.704	0	0	0	0	0	2.704
East	6	high	6_68	6_68_sub_leeside_2	8	S	0	0	0	0	0	0.2324	0	0	0	0	0	0	0	0	0	0	0	7.092	0	14.184	0.7092	0	0	0	0	0	0	0	0	0	0	3.068	0	0.3068	0	0	10.816	0	0	0	0	0	0
East	6	high	6_68	6_68_sub_snöleie_1	1	S	0	0	0	0	0	0	0	0	0	0	0	0	0	0	0	0	0	0.7092	0	0	0	0	0	0	0	0	0	0	0	0	0	0.3068	0	0	0	0	2.704	0	0	0	0	0	0
East	6	high	6_68	6_68_sub_snöleie_1	2	S	0	0	0	0	0	0	0	0	0	0	0	0	0	0	0	0	0	0.7092	0	0	0	0	0	0	0	0	0	0	0	0	0	6.136	0	0	0	0	5.408	0	0	0	0	0	0
East	6	high	6_68	6_68_sub_snöleie_1	3	S	0	0	0	0	0	0	0	0	0	0	0	0	0	0	0	0	0	7.092	0	0	0	0	0	0	0	0	0	0	0	0	0	0.3068	0	0	0	0	16.224	0	0	0	0	0	0
East	6	high	6_68	6_68_sub_snöleie_1	4	S	0	0	0	0	0	0.2324	0	0	0	0	0	0	0	0	0	0	0	0.7092	0	0	0	0	0	0	0	0	0	0	0	0	0	3.068	0	0	0	0	10.816	0	0	0	0	0	0
East	6	high	6_68	6_68_sub_snöleie_1	5	S	0	0	0	0	0	0	0	0	0	4.648	0	0	0	0	0	0	0	0.7092	0	0	0	0	0	0	0	0	0	0.3068	0	0	0	0.3068	0	0	0	0	0	0	0	0	0	0	0
East	6	high	6_68	6_68_sub_snöleie_2	1	S	0	0	0	0	0	0	0	0	0	0	0	0	0	0	0	0	0	7.092	0	0	0	0	0	0	0	0	0	0	0	0	0	0.3068	0	0	0	0	2.704	0.2704	0	0	0	0	0
East	6	high	6_68	6_68_sub_snöleie_2	2	S	0	0	0	0	0	0	0	0	0	0	0	0	0	0	0	0	0	0.7092	0	0	0	0	0	0	0	0	0	0	0	0	0	0.3068	0	0	0	0	0	0	0	0	0	0	0
East	6	high	6_68	6_68_sub_snöleie_2	3	S	0	0	0	0	0	0	0	0	0	0	0	0	0	0	0	0	0	35.46	0	0	0	0	0	0	0	0	0	0	0	0	0	0.3068	0	0	0	0	0	0	0	0	0	0	0
East	6	high	6_68	6_68_sub_snöleie_2	4	S	0	0	0	0	0	0	0	0	0	0	0	0	0	0	0	0	0	28.368	0	0	0	0	0	0	0	0	0	0	0	0	0	0	0	0	0	0	0.2704	0	0	0	0	0	0
East	6	high	6_68	6_68_sub_snöleie_2	5	S	0	0	0	0	0	0.2324	0	0	0	0	0	0	0	0	0	0	0	14.184	0	0	0	0	0	0	0	0	0	0	0	0	0	0.3068	0	0	0	0	2.704	0	0	0	0	0	0
East	6	high	6_68	6_68_sub_snöleie_2	6	S	0	0	0	0	0	0.2324	0	0	0	0	0	0	0	0	0	0	0	14.184	0	0	0	0	0	0	0	0	0	0	0	0	0	0	0	0	0	0	2.704	0	0	0	0	0	0
East	6	high	6_68	6_68_sub_snöleie_3	1	S	0	0	0	0	2.324	0	0	0	0.2324	0	0	0	0	0	0	0	0	42.552	0	0	0	0	0	0	0	0	0	0	0	0	0	0	0	0	0	0	2.704	0	0	0	0	0	0
East	6	high	6_68	6_68_sub_snöleie_3	2	S	0	0	0	0	4.648	0	0	0	0	0	0	0	0	0	0	0	0	14.184	0	0	0	0	0	0	0	0	0	0	0	0	0	6.136	0	0	0	0	2.704	0	0	0.2704	0	0	0
East	6	high	6_68	6_68_sub_snöleie_3	3	S	0	0	0	0	0	0	0	0	0	0	0	0	0	0	0	0	0	28.368	0	0	0	0	0	0	0	0	0	0	0	0	0	0	0	0	0	0	5.408	0	0	0	0	0	0
East	6	high	6_68	6_68_sub_snöleie_3	4	S	0	0	0	0	0	4.648	0	0	2.324	0.2324	0	0	0	0	0	0	0	21.276	0	0	0	0	0	0	0	0	0	0	0	0	0	0	0	0	0	0	2.704	0	0	0	0	0	0
East	6	high	6_68	6_68_sub_snöleie_4	1	S	1.4706	0	0	0	0	0	0	0	0	0	0	0	0	0	0	0	0	7.092	0	0	0	0	0	0	0	0	0	0	0	0	0	0.3068	0	0	0	0	2.704	0	0	0	0	0	0
East	6	high	6_68	6_68_sub_snöleie_4	2	S	0	0	0	0	4.648	0	0	0	0	0	0	0	0	0	0	0	0	14.184	0	0	0	0	0	0	0	0	0	0	0	0	0	0.3068	0	0	0	0	8.112	0	0	0	0	0	0
East	6	high	6_68	6_68_sub_snöleie_4	3	S	0	0	0	0	4.648	0	0	0	0	0	0	0	0	0	0	0	0	21.276	0	0	0	0	0	0	0	0	0	0	0	0	0	0.3068	0	0	0	0	5.408	0	0	0	0	0	0
East	6	high	6_68	6_68_sub_snöleie_4	4	S	0	0	0	0	0	0	0	0	0	0	0	0	0	0	0	0	0	21.276	0	0	0	0	0	0	0	0	0	0	0	0	0	0.3068	0	0.3068	0	0	2.704	0	0	0	0	0	0
East	6	high	6_70	6_70__1.1	5	M	58.824	0	0	0	0	0	0	0	0	0	0	0	0	0	0	0	0	0	7.092	0	0	0	0	15.804	0	0	0	0	0	0	0	0	0	0	0	0	0	0	0	0	0	0	0
East	6	high	6_70	6_70__1.1	6	M	0	0	0	0	0	0	0	0	0	0	0	0	0	0	0	0	0	0	21.276	0	0	0	0	1.5804	0	0	0	0	0	0	0	0	0	0	0	0	0	0	0	0	0	0	0
East	6	high	6_70	6_70_0	2	M	14.706	0	0	0	0	0	0	0	0	0	0	0	0	0	0	0	0	0	21.276	0	14.184	0	0	63.216	0	0	0	0	0	0	0	0	0	0	0	0	0	0	0	0	0	0	0
East	6	high	6_70	6_70_0	3	M	58.824	0	0	0	0	0	0	0	0	0	0	0	0	0	0	0	0	0	49.644	0	7.092	0	0	94.824	0	0	0	0	0	0	0	0	0	0	0	0	0	0	0	0	0	0	0
East	6	high	6_70	6_70_0	4	M	0	0	0	0	0	0	0	0	0	0	0	0	0	0	0	0	0	0	49.644	0	0	0	0	15.804	0	0	0	0	0	0	0	0	0	0	0	0	0	0	0	0	0	0	0
East	6	high	6_70	6_70_0	5	M	0	0	0	0	0	0	0	0	0	0	0	0	0	0	0	0	0	0.7092	21.276	0	0	0	0	63.216	0	0	0	0	0	0	0	0	0	0	0	0	0	0	0	0	0	0.2704	0
East	6	high	6_70	6_70_0	6	M	0	0	0	0	0	2.324	0	0.2324	0	0	0	0	0	0	0	0	0	35.46	0	0	0	0	0	0	0	0	0	0	0	0	0	0	0	0	0	0	0	0	0	0	0	0.2704	0
East	6	high	6_70	6_70_0	7	M	0	0	0	0	0	2.324	0	4.648	0	0	0	0	0	0	0	0	0	14.184	0	0	0	0	0	0	0	0	0	0	0	0	0	0	0	0	0	0	0	0	0	0	0	0	0
East	6	high	6_70	6_70_0	8	M	0	0	0	0	0	0	0	6.972	0	0	0	0	0	0	0	0	0	7.092	0	0	0	0	0	0	0	0	0	0	0	0	0	0	0	0	0	0	0	0	0	0	0	0	0
East	6	high	6_70	6_70__1.2	5	M	1.4706	0	0	0	0	0	0	0	0	0	0	0	0	0	0	0	0	0	14.184	0.7092	0	0	0	15.804	0	0	0	0	0	0	0	0	0	0	0	0	0	0	0	0	0	0	0
East	6	high	6_70	6_70__1.2	6	M	0	0	0	0	0	0	0	0	0	0	0	0	0	0	0	0	0	0	21.276	0	0	0	0	31.608	0	0	0	0	0	0	0	0	0	0	0	0	0	0	0	0	0	0	0
East	6	high	6_70	6_70__1.2	7	M	0	0	0	0	0	0	0	0	0	0	0	0	0	0	0	0	0	7.092	63.828	0	0	0	0	0	0	0	0	0	0	0	0	0	0	0	0	0	0	0	0	0	0	5.408	0
East	6	high	6_70	6_70__1.3	3	M	161.766	0	0	0	0	0	0	0	0	0	0	0	0	0	0	0	0	0	28.368	0	0	0	0	0	0	0	0	0	0	0	0	0	0	0	0	0	0	0	0	0	0	0	0
East	6	high	6_70	6_70__1.3	4	M	191.178	0	0	0	0	0	0	0	0	0	0	0	0	0	0	0	0	0	21.276	0	0	0	0	0	0	0	0	0	0	0	0	0	0	0	0	0	0	0	0	0	0	0	0
East	6	high	6_70	6_70__1.3	5	M	102.942	0	0	0	0	0	0	0	0	0	0	0	0	0	0	0	0	0	21.276	0	0	0	0	31.608	0	0	0	0	0	0	0	0	0	0	0	0	0	0	0	0	0	0	0
East	6	high	6_70	6_70__1.3	6	M	0	0	0	0	0	0	0	0	0	0	0	0	0	0	0	0	0	0	14.184	0	0	0	0	15.804	0	0	0	0	0	0	0	0	0	0	0	0	0	0	0	0	0	0	0
East	6	high	6_70	6_70__1.3	7	M	0	0	0	0	0	0	0	0	0	0	0	0	0	0	0	0	0	0	63.828	0	0	0	0	0	0	0	0	0	0	0	0	0	0	0	0	0	0	0	0	0	0	2.704	0
East	6	high	6_70	6_70_sub3	1	M	0	0	0	0	0	0	0	0	0	0	0	0	0	0	0	0	0	0	42.552	0	0.7092	0	0	63.216	0	0	0	0	0	0	0	0	0	0	0	0	0	0	0	0	0	0	0
East	6	high	6_70	6_70_sub3	2	M	0	0	0	0	0	0	0	0	0	0	0	0	0	0	0	0	0	0	35.46	0	0	0	0	94.824	0	0	0	0	0	0	0	0	0	0	0	0	0	0	0	0	0	0	0
East	6	high	6_70	6_70_sub3	3	M	14.706	0	0	0	0	0	0	0	0	0	0	0	0	0	0	0	0	0	0.7092	0	0	0	0	189.648	0	0	0	0	0	0	0	0	0	0	0	0	0.2704	0	0	0	0	0	0
East	6	high	6_70	6_70_sub4	1	M	29.412	0	0	0	0	0	0	0	0	0	0	0	0	0	0	0	0	0	14.184	0	0.7092	0	0	142.236	0	0	0	0	0	0	0	0	0	0	0	0	0	0	0	0	0	0	0
East	6	high	6_70	6_70_sub4	2	M	0	0	0	0	0	0	0	0	0	0	0	0	0	0	0	0	0	0	42.552	0	0	0	0	94.824	0	0	0	0	0	0	0	0	0	0	0	0	0	0	0	0	0	0	0
East	6	high	6_70	6_70_sub4	3	M	0	0	0	0	0	0	0	0	0	0	0	0	0	0	0	0	0	14.184	56.736	0	0	0	0	0	0	0	0	0	0	0	0	0	0	0	0	0	0	0	0	0	0	0	0
East	6	high	6_70	6_70_sub5	1	M	0	0	0	0	0	0	0	0	0	0	0	0	0	0	0	0	0	0	78.012	0	0	0	0	94.824	0	0	0	0	0	0	0	0	0	0	0	0	0	0	0	0	0	0	0
East	6	high	6_70	6_70_sub5	2	M	0	0	0	0	0	0	0	0	0	0	0	0	0	0	0	0	0	0	120.564	0	0	0	0	15.804	0	0	0	0	0	0	0	0	0	42.952	0	0	0	0	0	0	0	0	0
East	6	high	6_70	6_70_sub5	3	M	0	0	0	0	0	0	0	0	0	0	0	0	0	0	0	0	0	0.7092	0	0	0	0	0	158.04	0	0	0	0	0	0	0	0	0	0	0	0	0	0	0	0	0	0	0
East	6	high	6_70	6_70_0	10	S	0	0	0	0	0	0	0	0	0	0	0	0	0	0	0	0	0	42.552	0	0	0	0	0	0	0	0	0	0	0	0	0	0	0	0	0	0	0	0	0	0	0	0	0
East	6	high	6_70	6_70_0	11	S	0	0	0	0	0	0	0	0	0	0	0	0	0	0	0	0.2324	0	28.368	0	0	0	0	0	0	0	0	0	0	0	0	0	0	0	0	0	0	0	0	0	0	0	0	0
East	6	high	6_70	6_70_0	12	S	0	0	0	0	0	0	0	0	0	0	0	0	0	0	0	0.2324	0	21.276	0	0	0	0	0	0	0	0	0	0	0	0	0	0	0	0	0	0	0.2704	0	0	0	0	0	0
East	6	high	6_70	6_70_0	9	S	0	0	0	0	0	0	0	0.2324	2.324	0	0	0	0	0	0	0	0	21.276	0	0	0	0	0	0	0	0	0	0	0	0	0	0	0	0	0	0	0	0	0	0	0	0	0
East	6	high	6_70	6_70__1.1	10	S	0	0	0	0	0	0	0	0	0	0	0	0	0	0	0	0	0	42.552	0	0	0	0	0	0	0	0	0	0	0	0	0	0	0	0	0	0	0	0	0	0	0	0	0
East	6	high	6_70	6_70__1.1	11	S	0	0	0	0	0	0.2324	0	0	0.2324	0	0	0	0	0	0	0	0	14.184	0	0	0	0	0	0	0	0	0	0	0	0	0	0	0	0	0	0	0	0	0	0	0	0	0
East	6	high	6_70	6_70__1.1	12	S	0	0	0	0	0	0.2324	0	0	0	0	0	0	0	0	0	0	0	28.368	0	0	0	0	0	0	0	0	0	0	0	0	0	0	0	0	0	0	0	0	0	0	0	0	0
East	6	high	6_70	6_70__1.1	7	S	0	0	0	0	0	2.324	0	0.2324	0	0.2324	0	0	0	0	0	0	0	14.184	0	0	0	0	0	1.5804	0	0	0	0	0	0	0	0	0	0	0	0	0	0	0	0	0	0	0
East	6	high	6_70	6_70__1.1	8	S	0	0	0	0	0	0.2324	0	0	0	2.324	0	0	0	0	0	0	0	14.184	0	0	0	0	0	0	0	0	0	0	0	0	0	0	0	0	0	0	0	0	0	0	0	0	0
East	6	high	6_70	6_70__1.1	9	S	0	0	0	0	0	0	0	0	0	4.648	0	0	0	0	0	0	0	28.368	0	0	0	0	0	0	0	0	0	0	0	0	0	0	0	0	0	0	0	0	0	0	0	0	0
East	6	high	6_70	6_70__1.2	10	S	0	0	0	0	0	0	0	0	0	0.2324	0	0	0	0	0	0	0	56.736	0	0	0	0	0	0	0	0	0	0	0	0	0	0	0	0	0	0	0	0	0	0	0	0	0
East	6	high	6_70	6_70__1.2	11	S	0	0	0	0	0	2.324	0	2.324	0.2324	2.324	0	0	0	0	0	0	0	35.46	0	0	0	0	0	0	0	0	0	0	0	0	0	0	0	0	0	0	0	0	0	0	0	0	0
East	6	high	6_70	6_70__1.2	12	S	0	0	0	0	0	2.324	0	0	0	0	0	0	0	0	0	0	0	14.184	0	0	0	0	0	0	0	0	0	0	0	0	0	0	0	0	0	0	0	0	0	0	0	0	0
East	6	high	6_70	6_70__1.2	13	S	0	0	0	0	0	18.592	0	0.2324	4.648	0	0	0	0	0	0	0	0	0.7092	0	0	0	0	0	0	0	0	0	0	0	0	0	0	0	0	0	0	0	0	0	0	0	0	0
East	6	high	6_70	6_70__1.2	8	S	0	0	0	0	0	0.2324	0	0	0	0	0	0	0	0	0	0	0	28.368	0	0	0	0	0	0	0	0	0	0	0	0	0	0	0	0	0	0	0	0	0	0	0	8.112	0
East	6	high	6_70	6_70__1.2	9	S	0	0	0	0	0	0.2324	0	0.2324	0	0	0	0	0	0.2324	0	0	0	28.368	0	0	0	0	0	0	0	0	0	0	0	0	0	0	0	0	0	0	0	0	0	0	0	5.408	0
East	6	high	6_70	6_70__1.3	10	S	0	0	0	0	0	0	0	0.2324	0	0.2324	0	0	0	0	0	0	0	21.276	0	0	0	0	0	0	0	0	0	0	0	0	0	0	0	0	0	0	0	0	0	0	0	0	0
East	6	high	6_70	6_70__1.3	11	S	0	0	0	0	0	9.296	0	0	0	0	0	0	0	0	0	0	0	21.276	0	0	0	0	0	0	0	0	0	0	0	0	0	0	0	0	0	0	0.2704	0	0	0	0	0	0
East	6	high	6_70	6_70__1.3	12	S	0	0	0	0	0	6.972	0	0	0	0	0	0	0	0	0	0	0	28.368	0	0	0	0	0	0	0	0	0	0	0	0	0	0	0	0	0	0	0.2704	0	0	0	0	0	0
East	6	high	6_70	6_70__1.3	8	S	0	0	0	0	0	2.324	0	2.324	0	0	0	0	0	0	0	0	0	7.092	0	0	0	0	0	0	0	0	0	0	0	0	0	0	0	0	0	0	0	0	0	0	0	0.2704	0
East	6	high	6_70	6_70__1.3	9	S	0	0	0	0	0	13.944	0	0	0	0	0	0	0	0	0	0	0	28.368	0	0	0	0	0	0	0	0	0	0	0	0	0	0	0	0	0	0	0	0	0	0	0	0	0
East	6	high	6_70	6_70_sub1	1	S	0	0	0	0	0	2.324	0	0	4.648	0	0	0	0	0	0	0	0	7.092	0	0	0	0	0	31.608	0	0	0	0	0	0	0	0	0	0	0	0	0	0	0	0	0	0	0
East	6	high	6_70	6_70_sub1	2	S	0	0	0	0	0	1.162	0	1.162	0	0	0	0	0	0	0	0	0	49.644	0	0	0	0	0	0	0	0	0	0	0	0	0	0	0	0	0	0	0	0	0	0	0	0	0
East	6	high	6_70	6_70_sub1	3	S	0	0	0	0	0	2.324	0	0	0	0.2324	0	0	0	0	0	0	0	14.184	0	0	0	0	0	0	0	0	0	0	0	0	0	0	0	0	0	0	0	0	0	0	0	0	0
East	6	high	6_70	6_70_sub1	4	S	0	0	0	0	0	0	0	1.162	0	0	0	0	0	0	0	0	0	42.552	0	0	0	0	0	0	0	0	0	0	0	0	0	0	0	0	0	0	0	0	0	0	0	0	0
East	6	high	6_70	6_70_sub1	5	S	0	0	0	0	0	0.2324	0	0	0	2.324	0	0	0	0	0	0	0	0	0	0	0	0	0	0	0	0	0	0	0	0	0	0	0	0	0	0	0	0	0	0	0	0	0
East	6	high	6_70	6_70_sub1	6	S	0	0	0	0	0	0	0	0	0	2.324	0	0	0	0	0	0	0	0	0	0	0	0	0	0	0	0	0	0	0	0	0	0	0	0	0	0	0	0	0	0	0	0	0
East	6	high	6_70	6_70_sub2	1	S	0	0	0	0	0	0.2324	0	0	4.648	0	0	0	0	0	0	0	0	35.46	0	0	0	0	0	15.804	0	0	0	0	0	0	0	0	0	0	0	0	0	0	0	0	0	0	0
East	6	high	6_70	6_70_sub2	2	S	1.4706	0	0	0	0	0	0	0	0	0	0	0	0	0	0	0	0	14.184	0	0	0	0	0	1.5804	0	0	0	0	0	0	0	0	0	0	0	0	0	0	0	0	0	0	0
East	6	high	6_70	6_70_sub2	3	S	0	0	0	0	0	4.648	0	0	0	0.2324	0	0	0	0	0	0	0	0	0	0	0	0	0	0	0	0	0	0	0	0	0	0	0	0	0	0	0	0	0	0	0	0	0
East	6	high	6_70	6_70_sub2	4	S	0	0	0	0	0	2.324	0	4.648	0	2.324	0	0	0	0	0	0	0	0	0	0	0	0	0	0	0	0	0	0	0	0	0	0	0	0	0	0	0	0	0	0	0	0	0
East	6	high	6_70	6_70_sub2	5	S	0	0	0	0	0	6.972	0	0	0.2324	0.2324	0	0	0	0	0	0	0	0	0	0	0	0	0	0	0	0	0	0	0	0	0	0	0	0	0	0	0	0	0	0	0	0	0
East	6	high	6_70	6_70_sub2	6	S	0	0	0	0	0	6.972	0	0	0	0	0	0	0	0	0	0	0	0	0	0	0	0	0	0	0	0	0	0	0	0	0	0	0	0	0	0	0	0	0	0	0	0	0
East	6	high	6_70	6_70_sub2	7	S	0	0	0	0	0	0	0	0	0.2324	0	0	0	0	0	0	0	0	0	0	0	0	0	0	0	0	0	0	0	0	0	0	0	0	0	0	0	0	0	0	0	0	0	0
East	6	high	6_70	6_70_sub2	8	S	0	0	0	0	0	0	0	0	0	0	0	0	0	0	0	0	0	0	0	0	0	0	0	0	0	0	0	0	0	0	0	0	0	0	0	0	0	0	0	0	0	0	0
East	6	high	6_98	6_98_0	4	M	0	0	0	0	0	0	0	0	0	0	0	0	0	0	0	0	0	0	7.092	0.7092	7.092	0	0	221.256	0	0	0	0	0	0	0	0	0	0	0	0	0.2704	0	0	0	0	0	0.2704
East	6	high	6_98	6_98_0	5	M	0	0	0	0	0	0	0	0	0	0	0	0	0	0	0	0	0	0	0.7092	0	7.092	0	0	47.412	0	0	0	0	0	0	0	0	0	0	0	0	0	0	0	0	0	0	0
East	6	high	6_98	6_98_0	6	M	0	0	0	0	0	0	0	0	0	0	0	0	0	0	0	0	0	0	0.7092	0	0.7092	0	0	31.608	0	0	0	0	0	0	0	0	0	0	0	0	0	0	0	0	0.2704	0	0
East	6	high	6_98	6_98_0	7	M	0	0	0	0	0	0.2324	0	0	0	0	0	0	0	0	0	0	0	0	21.276	0	14.184	0	0	142.236	0	0	0	0	0	0	0	0	0	0	0	0	0	0	0	0	27.04	0	0
East	6	high	6_98	6_98_0	8	M	1.4706	0	0	0	0	0	0	0	0	0	0	0	0	0	0	0	0	0	7.092	0.7092	0.7092	0	0	94.824	0	0	0	0	0	0	0	0	0	0	0	0	0.2704	0	0	0	16.224	0	0
East	6	high	6_98	6_98__1.1	3	M	1.4706	0	0	0	0	0.2324	0	0	0	0	0	0	0	0	0	0	0.7092	7.092	0.7092	0.7092	0.7092	0	0	63.216	0	0	0	0	0	0	0	0	0	0	0	0	0	0	0	0	0	0	0
East	6	high	6_98	6_98__1.1	4	M	1.4706	0	0	0	0	2.324	0	0	0	0	0	0	0	0	0	0	0	0.7092	0.7092	0	0.7092	0	0	94.824	0	0	0	0	0	0	0	0	0	0	0	0	0	0	0	0	8.112	0	0
East	6	high	6_98	6_98__1.1	5	M	0	0	0	0	0	0	0	0	0	0	0	0	0	0	0	0	0	0.7092	7.092	0	0	0	0	126.432	0	0	0	0	0	0	0	0	0	0	0	0	0	0	0	0	0	0	0
East	6	high	6_98	6_98__1.1	6	M	1.4706	0	0	0	0	0	0	0	0	0	0	0	0	0	0	0	0	0	14.184	0.7092	7.092	0	0	31.608	0	0	0	0	0	0	0	0	0	0.3068	0	0.2704	0.2704	0	0	0	0	0	0
East	6	high	6_98	6_98__1.2	1	M	29.412	0	0	0	0	0.2324	0	0	0	0	0	0	0	0	0	0	0	0.7092	0	0	0.7092	0	0	15.804	0	0	0	0	0	0	0	0	0	0	0	0	0	0	0	0	0	0	0
East	6	high	6_98	6_98__1.2	2	M	0	0	0	0	0	2.324	0	0	0	0	0	0	0	0	0	0	0	0.7092	0.7092	0	7.092	0	0	0	0	0	0	0	0	0	0	0	0	0	0	0	0	0	0	0	0	0	0
East	6	high	6_98	6_98__1.2	3	M	0	0	0	0	0	0.2324	0	0	0	0	0	0	0	0	0	0	14.184	0	0.7092	0	0.7092	0	0	15.804	0	0	1.5804	0	0	0	0	0	0	0	0	0	0	0	0	0	0.2704	0	13.52
East	6	high	6_98	6_98__1.2	4	M	1.4706	0	0	0	0	0.2324	0	0	0	0	0	0	0	0	0	0	0	7.092	14.184	0	0.7092	0	0	31.608	0	0	15.804	0	0	0	0	0	0	0	0	0	0	0	0	0	13.52	0	0
East	6	high	6_98	6_98__1.2	5	M	0	0	0	0	0	0	0	0	0	0	0	0	0	0	0	0	0	0.7092	7.092	0	7.092	0	0	142.236	0	0	0	0	0	0	0	0	0	0	0	0	0	0	0	0	2.704	0	0
East	6	high	6_98	6_98__1.2	7	M	0	0	0	1.4706	0	2.324	0	0	0	0	0	0	0	0	0	0	0	7.092	56.736	0.7092	7.092	0	0	94.824	0	0	0	0	0	0	0	3.068	0	0	0	0.2704	2.704	0	0	0	24.336	0	0
East	6	high	6_98	6_98_sub1	1	M	0	0	0	0	0	0.2324	0	0	0	0	0	0	0	0	0	0	0	49.644	0.7092	0	0	0	0	0	0	0	0	0	0	0	0	0.3068	0	0	5.408	0	5.408	0	0	0	0	0	0
East	6	high	6_98	6_98_sub1	2	M	0	0	0	0	0	2.324	0	0	0	0	0	0	0	0	0	0	0	0.7092	0.7092	0	0	0	0	0	0	0	0	0	0	0	0	3.068	0	0	2.704	0	0.2704	0	0	0	0	0	0
East	6	high	6_98	6_98_sub1	3	M	0	0	0	0	0	2.324	0	0	0	0	0	0	0	0	0	0	0	21.276	0	0	0	0	0	252.864	0	0	0	0	0	0	0	0	0	0	5.408	0	0.2704	0	0	0	0	0	0
East	6	high	6_98	6_98_sub1	4	M	0	0	0	0	0	0	0	0	0	0	0	0	0	0	0	0	0	21.276	78.012	0	0	0	0	1.5804	0	0	0	0	0	0	0	0.3068	0	0	10.816	0	0.2704	0	0	0	0	0	0
East	6	high	6_98	6_98_sub1	5	M	0	0	0	0	0	0.2324	0	0	0	0	0	0	0	0	0	0	0	14.184	0	0	0	0	0	1.5804	0	0	0	0	0	0	0	0	0	0	10.816	0	5.408	0	0	0	0	0	0
East	6	high	6_98	6_98_sub1	6	M	0	0	0	0	0	0.2324	0	0	0	0	0	0	0	0	0	0	0	28.368	0.7092	0	0	0	0	79.02	0	0	0	0	0	0	0	0.3068	0	0.3068	0.2704	0	0.2704	0	0	0	0	0	0
East	6	high	6_98	6_98_sub2	1	M	0	0	0	0	0	0.2324	0	0	0	0	0	0	0	0	0	0	0	0	0.7092	0	0	0	0	0	0	0	0	0	0	0	0	0	0	0	13.52	0	0.2704	0	0	0	0	0	0
East	6	high	6_98	6_98_sub2	2	M	0	0	0	0	0	0	0	0	0	0	0	0	0	0	0	0	0	0.7092	0.7092	0	0	0	0	1.5804	0	0	0	0	0	0	0	0	0	0	18.928	0	0	0	0	0	0	0	0
East	6	high	6_98	6_98_sub2	3	M	0	0	0	0	0	0.2324	0	0	0	0	0	0	0	0	0	0	0	0.7092	14.184	0	0	0	0	0	0	0	0	0	0	0	0	0	0	0	2.704	0	0.2704	0	0	0	0	0	0
East	6	high	6_98	6_98_sub2	4	M	0	0	0	0	0	0	0	0	0	0	0	0	0	0	0	0	0	0.7092	0	0	0	0	0	0	0	0	0	0	0	0	0	0	0	0	0	0	0.2704	0	0	0	0	0	0
East	6	high	6_98	6_98_sub2	5	M	0	0	0	0	0	0.2324	0	0	0	0	0	0	0	0	0	0	0	0.7092	0.7092	0	0	0	0	1.5804	0	0	0	0	0	0	0	0	0	0	5.408	0	0	0	0	0	0.2704	0	0
East	6	high	6_98	6_98_sub2	6	M	0	0	0	0	0	2.324	0	0	0	0	0	0	0	0	0	0	0	0.7092	14.184	0	0	0	0	142.236	0	0	0	0	0	0	0	0	0	0	0	0	0.2704	0	0	0	0	0	0
East	6	high	6_98	6_98_sub2	7	M	0	0	0	0	0	0	0	0	0	0	0	0	0	0	0	0	0	0.7092	28.368	0	0	0	0	79.02	0	0	0	0	0	0	0	0	0	0	10.816	0	0.2704	0	0	0	0	0	0
East	6	high	6_98	6_98_sub2	8	M	0	0	0	0	0	0.2324	0	0	0	0	0	0	0	0	0	0	0	7.092	0	0	0	0	0	0	0	0	0	0	0	0	0	0	0	0	8.112	0	0.2704	0	0	0	0	0	0
East	7	low	7_17	7_17_0	1	M	0	0	0	0	0	0	0	0	0	0	0	0	0	0	0	0	0	0	28.368	0	0.7092	0	0	1.5804	0	0	0	0	0	0	0	0	0	0	0	0	0	0	0	0	0	0	0
East	7	low	7_17	7_17_0	2	M	0	0	0	0	0	0	0	0	0	0	0	0	0	0	0	0	0	0.7092	14.184	0	0	0	0	47.412	0	0	0	0	0	0	0	0	0	0	0	0	0	0	0	0	0	0	0
East	7	low	7_17	7_17__1.1	1	M	1.4706	0	0	0	0	0	0	0	0	0	0	0	0	0	0	0	0	0	21.276	0	0	0	0	31.608	0	0	0	0	0	0	0	0	0	0	0	0	0	0	0	0	0	0	0
East	7	low	7_17	7_17__1.1	12	M	1.4706	0	0	0	0	0	0	0	0	0	0	0	0	0	0	0	0	0	0	21.276	0	0	0	15.804	0	0	0	0	0	0	0	0	0	0.3068	0	0.2704	0.2704	0	0	0	0	0	0
East	7	low	7_17	7_17__1.1	2	M	0	0	0	0	0	0	0	0	0	0	0	0	0	0	0	0	0	42.552	0	0	0	0	0	158.04	0	0	0	0	0	0	0	0	0	0	0	0	0	0	0	0	0	0	0
East	7	low	7_17	7_17__1.1	3	M	0	0	0	0	0	0	0	0	0	0	0	0	0	0	0	0	0	0	28.368	0	0	0	0	142.236	0	0	0	0	0	0	0	0	0	0	0	0	0	0	0	0	0	0	0
East	7	low	7_17	7_17__1.1	4	M	0	0	0	0	0	0	0	0	0	0	0	0	0	0	0	0	0	0.7092	14.184	0	0	0	0	63.216	0	0	0	0	0	0	0	0	0	0	0.2704	0.2704	0	0	0	0	0	0	0
East	7	low	7_17	7_17_1.1	3	M	0	0	0	0	0	0	0	0	0	0	0	0	0	0	0	0	0	0	0.7092	35.46	0	0	0	15.804	0	0	0	0	0	0	0	0	0	0.3068	0.2704	0.2704	0.2704	0	0	0	0	0	0
East	7	low	7_17	7_17_sub1	1	M	0	0	0	0	0	0	0	0	0	0	0	0	0	0	0	0	0	0	0	0.7092	7.092	0	0	15.804	0	0	0	0.3068	0	0	0	0	0	0	2.704	0	0.2704	0	0	0	0	0	0
East	7	low	7_17	7_17_sub1	2	M	0	0	0	0	0	2.324	0	0	0	0	0	0	0	0	0	0	0	0.7092	0.7092	0	0	0	0	0	0	0	0	3.068	0	0	0	0.3068	0	0	0	0	2.704	0	0	0	0	0	0
East	7	low	7_17	7_17_sub1	3	M	0	0	0	0	0	2.324	0	0	0	0	0.2324	0	0	0	0	0	0	14.184	0	0	0	0	0	0	0	0	0	0	0	0	0.3068	0	0.3068	0	0	0	0	0	0	0	0	0	0
East	7	low	7_17	7_17_sub1	4	M	0	0	0	0	0	0.2324	0	0	0	0	0	0	0	0	0	0	0	0	0.7092	0	0	0	0	1.5804	0	0	0	3.068	0	0	0	0	0.3068	0.3068	0	5.408	2.704	0	0	0	0	0	0
East	7	low	7_17	7_17_sub1	5	M	0	0	0	0	0	6.972	0	0	0	0	0	0	0	0	0	0	0	0.7092	0	0	0	0	0	0	0	0	0	0	0	0	0	0	0	0.3068	0	0	2.704	0	0	0	0	0	0
East	7	low	7_17	7_17_sub2	1	M	1.4706	0	0	0	0	2.324	0	0	0	0	0	0	0	0	0	0	0	0	0	0.7092	0.7092	0	0	0	0	0	0	0	0	0	0.3068	0	0	0.3068	0	0	0	0	0	0	0	0	0
East	7	low	7_17	7_17_sub2	2	M	0	0	0	0	0	0	0	0	0	0	0	0	0	0	0	0	0	0.7092	0	0	0	0	0	0	0	0	0	0	0	0	0.3068	0	0	0.3068	0	0.2704	0.2704	0	0	0	0	0	0
East	7	low	7_17	7_17_sub2	3	M	0	0	0	0	0	4.648	0	0	0	0	0	0	0	0	0	0	0	0	0	0	0	0	0	0	0	0	0	0	0.3068	0	0.3068	0	0	0.3068	0	0.2704	0.2704	0	0	0	0	0	0
East	7	low	7_17	7_17_sub2	4	M	0	0	0	0	0	0.2324	0	0	0	0	0	0	0	0	0	0	0	7.092	0	0	0	0	0	0	0	0	0	0	0	0	0	6.136	0	0	0	0.2704	0.2704	0	0	0	0	0	0
East	7	low	7_17	7_17_sub2	5	M	0	0	0	0	0	0	0	0	0	0	0	0	0	0	0	0	0	14.184	0	0	0	0	0	0	0	0	0	0	0	0	0	0.3068	0.3068	0.3068	0	0	0.2704	0	0	0	0	0	0
East	7	low	7_17	7_17_sub2	6	M	0	0	0	0	0	0.2324	0	0	0	0	0	0	0	0	0	0	0	0.7092	0	0	0	0	0	1.5804	0	0	0	0	0	0	0.3068	3.068	0.3068	0.3068	0.2704	0.2704	8.112	0	0	0	0	0	0
East	7	low	7_17	7_17_sub3	1	M	1.4706	0	0	0	0	2.324	0	0	0	0.2324	0	0	0	0	0	0	0	0.7092	0	0.7092	0	0	0	31.608	0	0	0	0	0	0	0	0.3068	0	0.3068	0	0	0	0	0	0	0	0	0
East	7	low	7_17	7_17_sub3	2	M	0	0	0	0	0	0.2324	0	0	0	0	0	0	0	0	0	0	0	0	0	0	0	0	0	1.5804	0	0	0	0	0	0	3.068	0	0	0.3068	0.2704	0.2704	0.2704	0	0	0	0	0	0
East	7	low	7_17	7_17_sub3	3	M	0	0	0	0	0	2.324	0	0	0	0	0	0	0	0.2324	0	0	0	7.092	0	0	0	0	0	0	0	0	0	0	0	0	0	0	0	0.3068	0	0	0.2704	0	0	0	0	0	0
East	7	low	7_17	7_17_sub3	4	M	0	0	0	0	0	0	0	0	0	0	0	0	0	0	0	0	0	0.7092	0	0	0	0	0	0	0	0	0	0	0.3068	0.3068	0.3068	0.3068	0.3068	0.3068	0	0.2704	0.2704	0	0	0	0	0	0
East	7	low	7_17	7_17_sub3	5	M	0	0	0	0	0	2.324	0	0	0	0	0	0	0	0	0	0	0	0.7092	0.7092	0	0	0	0	0	0	0	0	0	0	0	0	0.3068	0	0.3068	0.2704	0	0.2704	0	0	0	0	0	0
East	7	low	7_17	7_17_sub4	5	M	1.4706	0	0	0	0	0	0	0	0	0	0	0	0	0	0	0	0	35.46	0	0	0	0	0	31.608	0	0	0	0	0	0	0	0	0	0	0	0	0.2704	0	0	0	0	0	0
East	7	low	7_17	7_17_0	3	S	0	0	0	0	0	0	0	0	0	0	0	0	0	0	0	0	0	0.7092	0.7092	0.7092	0	0	0	0	0	0	0	0	0	0	0	0	0	3.068	0	0	0.2704	0	0	0	0	0	0
East	7	low	7_17	7_17_0	4	S	0	0	0	0	0	0	0	0	0	0	0	0	0	0	0	0	0	7.092	0	0	0	0	0	0	0	0	0	0	0	0	0.3068	0	0	3.068	0.2704	0	0.2704	0	0	0	0	0	0
East	7	low	7_17	7_17_0	5	S	0	0	0	0	0	0	0	0	0	0	0	0	0	0	0	0	0	0	0	0	0	0	0	0	0	0	0	0	0	0	0	0	0	0.3068	10.816	0	0.2704	0	0	0	0	0	0
East	7	low	7_17	7_17_0	8	S	0	0	0	0	0	0.2324	0	0	0	0	0.2324	0	0	0	0	0	0	7.092	0.7092	0	0	0	0	0	0	0	0	0	0	0	0	0	0	0.3068	0	0	2.704	0	0	0	0	0	0
East	7	low	7_17	7_17__1.1	10	S	0	0	0	0	0	4.648	0	0	0	0	0	0	0	0	0	0	0	0	0	42.552	0	0	0	0	0	0	0	0	0	0	0	0	0	0.3068	0	0.2704	0	0	0	0	0	0	0
East	7	low	7_17	7_17__1.1	14	S	0	0	0	0	0	0	0	0	0	0	0	0	0	0	0	0	0	0.7092	7.092	0	0	0	0	0	0	0	0	0	0.3068	0	0.3068	0	0	0.3068	0	0.2704	2.704	0	0	0	0	0	0
East	7	low	7_17	7_17__1.1	11	S	0	0	0	0	0	0.2324	0	0	0	0	0	0	0	0	0	0	0	0	0	0.7092	0	0	0	0	0	0	0	0	0	0	0	0	0	6.136	0	0.2704	2.704	0	0	0	0	0	0
East	7	low	7_17	7_17__1.1	13	S	0	0	0	0	0	0.2324	0	0	0	0	0	0	0	0	0	0	0	0	14.184	0	0	0	0	0	0	0	0	0	0.3068	0	3.068	0	0	0.3068	0	0	0.2704	0	0	0	0	0	0
East	7	low	7_17	7_17__1.1	15	S	0	0	0	0	0	0	0	0	0	0	0	0	0	0	0	0	0	0.7092	28.368	0	0.7092	0	0	0	0	0	0	0	0	0	0.3068	0	0	0	0	0.2704	0	0	0	0	0	0	0
East	7	low	7_17	7_17__1.1	9	S	0	0	0	0	0	4.648	0	0	0	0	0	0	0	0	0	0	0	0	0	0	0	0	0	0	0	0	0	0	0	0	0.3068	0	0	0.3068	0.2704	0	0.2704	0	0	0	0	0	0
East	7	low	7_17	7_17__1.1	5	S	0	0	0	0	0	0.2324	0	0	0	0	0	0	0	0	0	0	0	0.7092	35.46	0	0	0	0	0	0	0	0	0	0	0	3.068	0	0	0.3068	5.408	0.2704	0.2704	0	0	0	0	0	0
East	7	low	7_17	7_17__1.1	6	S	0	0	0	0	0	0	0	0	0	0	0	0	0	0	0	0	0	21.276	0	0	0	0	0	0	0	0	0	0	0	0	0	0.3068	0	0.3068	0.2704	0.2704	0.2704	0	0	0	0	0	0
East	7	low	7_17	7_17__1.1	7	S	0	0	0	0	0	0	0	0	0	0	0	0	0	0	0	0	0	0.7092	0	0	0	0	0	0	0	0	0	0	0	0	0	0	0	0.3068	5.408	0	0	0	0	0	0	0	0
East	7	low	7_17	7_17__1.1	8	S	0	0	0	0	0	2.324	0	0	0	0	0	0	0	0	0	0	0	0.7092	0	0	0	0	0	0	0	0	0	0	0	0	0	0	0	0	0	0	0	0	0	0	0	0	0
East	7	low	7_17	7_17_1.1	4	S	0	0	0	0	0	0	0	0	0	0	0	0	0	0	0	0	0	0	7.092	0	0	0	0	0	0	0	0	0	0	0	0	0	0	6.136	2.704	0	0.2704	0	0	0	0	0	0
East	7	low	7_17	7_17_1.1	5	S	0	0	0	0	0	0	0	0	0	0	0	0	0	0	0	0	0	7.092	0	0	0	0	0	0	0	0	0	0	0	0	0	0	0	0	5.408	0	0	0	0	0	0	0	0
East	7	low	7_17	7_17_1.1	10	S	14.706	0	0	0	0	0	0	0	0	0	0	0	0	0	0	0	0	7.092	0	0	0	0	0	0	0	0	0	0	0	0	0	0	0	0	0	0	0.2704	0	0	0	0	0	0
East	7	low	7_17	7_17_1.1	7	S	0	0	0	0	0	0	0	0	0	0	0	0	0	0	0	0	0	21.276	0	0	0	0	0	0	0	0	0	0	0	0	0	0	0	0	0	0	2.704	0	0	0	0	0	0
East	7	low	7_17	7_17_1.1	8	S	0	0	0	0	0	0.2324	0	0	0	0	0	0	0	0	0	0	0	0	0	0	0	0	0	0	0	0	0	0	0	0	0	0	0	0	0	0	0.2704	0	0	0	0	0	0
East	7	low	7_17	7_17_1.1	9	S	0	0	0	0	0	0	0	0	0	0	0	0	0	0	0	0	0	0.7092	0	0	0	0	0	0	0	0	0	0	0	0	0	0	0	0	0	0	5.408	0	0	0	0	0	0
East	7	low	7_17	7_17_sub4	1	S	0	0	0	0	0	0	0	0	0	0	0	0	0	0	0	0	0	56.736	0	0	0	0	0	1.5804	0	0	0	0	0	0	0	0	0	0	0	0	0	0	0	0	0	0	0
East	7	low	7_17	7_17_sub4	10	S	0	0	0	0	0	0	0	0	0.2324	0	0	0	0	0	0	0	0	42.552	0	0	0	0	0	0	0	0	0	0	0	0	0	0	0	0	0	0	0.2704	0	0	0	0	0	0
East	7	low	7_17	7_17_sub4	11	S	0	0	0	0	0	0	0	0	0	0	0	0	0	0	0	0	0	0.7092	0	0	0	0	0	0	0	0	0	0	0	0	0	0	0	0	0	0	2.704	0	0	0	0	0	0
East	7	low	7_17	7_17_sub4	12	S	0	0	0	0	0	0	0	0	0	0	0	0	0	0	0	0	0	0.7092	0	0	0	0	0	0	0	0	0	0	0	0	0	0	0	0	2.704	0	2.704	0	0	0	0	0	0
East	7	low	7_17	7_17_sub4	13	S	0	0	0	0	0	0	0	0	0	0	0	0	0	0	0	0	0	35.46	0	0	0	0	0	0	0	0	0	0	0	0	0	0	0	0	0	0	0.2704	0	0	0	0	0	0
East	7	low	7_17	7_17_sub4	14	S	0	0	0	0	0	0	0	0	0	0	0	0	0	0	0	0	0	28.368	0	0	0	0	0	0	0	0	0	0	0	0	0	0	0	0	0	0	0	0	0	0	0	0	0
East	7	low	7_17	7_17_sub4	2	S	0	0	0	0	0	0	0	0	0	0	0	0	0	0	0	0	0	28.368	0	0	0	0	0	0	0	0	0	0	0	0	0	0	0	0	0	0	0	0	0	0	0	0	0
East	7	low	7_17	7_17_sub4	3	S	0	0	0	0	0	0.2324	0	0	0	0	0	0	0	0	0.2324	0	0	7.092	0	0	0	0	0	0	0	0	0	0	0	0	0	0	0	0	8.112	0	2.704	0	0	0	0	0	0
East	7	low	7_17	7_17_sub4	4	S	0	0	0	0	0	2.324	0	0	0	0	0.2324	0	0	0	0	0	0	0.7092	0	0	0	0	0	0	0	0	0	0	0	0	0	0	0	0	0	0	10.816	0	0	0	0	0	0
East	7	low	7_17	7_17_sub4	6	S	0	0	0	0	0	0	0	0	0	0	0	0	0	0	0	0	0	0.7092	0	0	0	0	0	15.804	0	0	0	0	0	0	0	0	0	0	0	0	0.2704	0	0	0	0	0	0
East	7	low	7_17	7_17_sub4	7	S	0	0	0	0	0	0	0	0	0	0	0	0	0	0	0	0	0	21.276	0	0	0	0	0	1.5804	0	0	0	0	0	0	0	0	0	0	0	0	2.704	0	0	0	0	0	0
East	7	low	7_17	7_17_sub4	8	S	0	0	0	0	0	0	0	0	0.2324	0	0	0	0	0	0	0	0	0.7092	0	0	0	0	0	1.5804	0	0	0	0	0	0	0	0	0	0	0	0	0	0	0	0	0	0	0
East	7	low	7_17	7_17_sub4	9	S	0	0	0	0	0	0	0	0	0.2324	0	0	0	0	0	0	0	0	7.092	0	0	0	0	0	0	0	0	0	0	0	0	0	0	0	0	0	0	0	0	0	0	0	0	0
East	7	low	7_20	7_20_0	14	M	0	0	0	0	0	0	0	0	0.2324	0	0	0	0	0	0	0	0	0.7092	0.7092	0	0	0	0	1.5804	0	0	0	0	0	0	0	0	0	0	0	0	0	0	0	0	0	0	0
East	7	low	7_20	7_20_0	15	M	0	0	0	0	0	0	0	0	0	0	0	0	0	0	0	0	0	0.7092	14.184	0	0	0	0	1.5804	0	0	0	0	0	0	0	0	0	0	0	0	0	0	0	0	0	0	0
East	7	low	7_20	7_20_0	16	M	0	0	0	0	0	2.324	0	0	0	0	0	0	0	0	0	0	0	0.7092	0.7092	0	0	0	0	0	0	0	0	0	0	0	0	0	0	0	0	0	0	0	0	0	0	0	0
East	7	low	7_20	7_20_0	17	M	0	0	0	0	0	0	0	0	0	0	0	0	0	0	0	0	0	0.7092	14.184	0	0	0	0	1.5804	0	0	0	0	0	0	0	0	0	0	0	0	0	0	0	0	0	0	0
East	7	low	7_20	7_20_0	18	M	0	0	0	0	0	0.2324	0	0	0	0	0	0	0	0	0	0	0	0.7092	28.368	0	0	0	0	1.5804	0	0	0	0	0	0	0	0	0	0	0	0	0	0	0	0	0	0	0
East	7	low	7_20	7_20_0	19	M	0	0	0	0	0	0	0	0	0	0	0	0	0	0	0	0	0	0.7092	7.092	0	0	0	0	31.608	0	0	0	0	0	0	0	0	0	0	0	0	0	0	0	0	0	0	0
East	7	low	7_20	7_20_0	20	M	0	0	0	0	0	0	0	0	0	0	0	0	0	0	0	0	0	0	56.736	0	0	0	0	47.412	0	0	0	0	0	0	0	0	0	0	0	0	0.2704	0	0	0	0	0	0
East	7	low	7_20	7_20_0	21	M	0	0	0	0	0	0.2324	0	0	0	0	0	0	0	0	0	0	0	0	7.092	0	0	0	0	0	0	0	0	0	0	0	0	0	0	0	0	0	0.2704	0	0	0	0	0	0
East	7	low	7_20	7_20_0	3	M	0	0	0	0	0	0	0	0	0	0	0	0	0	0	2.324	0	0	0	0.7092	0	0	0	0	0	0	0	0	0	0	0	0	0	0	0	0	0	0	0	0	0	0	0	0
East	7	low	7_20	7_20_0	4	M	1.4706	0	0	0	0	0	0	0	0	0	0	0	0	0	0	0	0	0	0	0	0	0	0	79.02	0	0	0	0	0	0	0	0	0	0	0	0	0	0	0	0	0	0	0
East	7	low	7_20	7_20_0	5	M	0	0	0	0	0	0	0	0	0	0	0	0	0	0	0	0	0	0	0	0	0	0	0	63.216	0	0	0	0	0	0	0	0	0	0	0	0	0	0	0	0	0	0	0
East	7	low	7_20	7_20_0	8	M	0	0	0	0	0	0	0	0	0	0	0	0	0	0	0	0	0	0.7092	0	0	0	0	0	63.216	0	0	0	0	0	0	0	0	0	0	0	0	0	0	0	0	0	0	0
East	7	low	7_20	7_20_1.1	10	M	0	0	0	0	0	0	0	0	0	0	0	0	0	0	0	0	0	0.7092	14.184	0	0	0	0	47.412	0	0	0	0	0	0	0	0	0	0	0	0	0	0	0	0	0	0	0
East	7	low	7_20	7_20_1.1	11	M	0	0	0	0	0	0	0	0	0	0	0	0	0	0	0	0	0	0	21.276	0	0	0	0	0	0	0	0	0	0	0	0	0	0	0	0	0	0	0	0	0	0	0	0
East	7	low	7_20	7_20_1.1	12	M	0	0	0	0	0	0	0	0	0	0	0	0	0	0	0	0	0	0.7092	0.7092	0	0	0	0	0	0	0	0	0	0	0	0	0	0	0	0	0	0	0	0	0	0	0	0
East	7	low	7_20	7_20_1.1	15	M	0	0	0	0	0	0	0	0	0	0	0	0	0	0	0	0	0	0.7092	21.276	0	0	0	0	0	0	0	0	0	0	0	0	0	0	0	0	0	0	0	0	0	0	0	0
East	7	low	7_20	7_20_1.1	16	M	0	0	0	0	0	0	0	0	0	0	0	0	0	0	0	0	0	0.7092	21.276	0	0	0	0	0	0	0	0	0	0	0	0	0	0	0	0	0	0	0	0	0	0	0	0
East	7	low	7_20	7_20_1.1	17	M	0	0	0	0	0	0.2324	0	0	0	0	0	0	0	0	0	0	0	0.7092	28.368	0	0	0	0	47.412	0	0	0	0	0	0	0	0	0	0	0	0	0.2704	0	0	0	0	0	0
East	7	low	7_20	7_20_1.1	18	M	0	0	0	0	0	0	0	0	0	0	0	0	0	0	0	0	0	0.7092	28.368	0	0	0	0	0	0	0	0	0	0	0	0	0	0	0	0	0	0.2704	0	0	0	0	0	0
East	7	low	7_20	7_20_1.1	19	M	0	0	0	0	0	0	0	0	0	0	0	0	0	0	0	0	0	0	42.552	0	0	0	0	0	0	0	0	0	0	0	0	0	0	0	0	0	0.2704	0	0	0	0	0	0
East	7	low	7_20	7_20_1.1	20	M	0	0	0	0	0	0	0	0	0	0	0	0	0	0	0	0	0	0	0.7092	0	0	0	0	63.216	0	0	0	0	0	0	0	0	0	0	0	0	0.2704	0	0	0	0	0	0
East	7	low	7_20	7_20_1.1	7	M	0	0	0	0	0	0	0	0	0	0	0	0	0	0	0	0	0	0.7092	0	0	0	0	0	15.804	0	0	0	0	0	0	0	0	0	0	0	0	0	0	0	0	0	0	0
East	7	low	7_20	7_20_1.1	8	M	0	0	0	0	0	0	0	0	0	0	0	0	0	0	0	0	0	0.7092	35.46	0	0	0	0	31.608	0	0	0	0	0	0	0	0	0	0	0	0	0	0	0	0	0	0	0
East	7	low	7_20	7_20_1.1	9	M	0	0	0	0	0	0	0	0	0	0	0	0	0	0	0	0	0	0.7092	35.46	0	0	0	0	0	0	0	0	0	0	0	0	0	0	0	0	0	0	0	0	0	0	0	0
East	7	low	7_20	7_20_1.2	1	M	0	0	0	0	0	0	0	0	0	0	0	0	0	0	0	0	0	14.184	0	0	0	0	0	47.412	0	0	0	0	0	0	0	0	0	0	0	0	0	0	0	0	0	0	0
East	7	low	7_20	7_20_1.2	15	M	1.4706	0	0	0	0	0	0	0	0.2324	0	0	0	0	0	2.324	0	0	21.276	0.7092	0	0	0	0	1.5804	0	0	0	0	0	0	0	0	0	0	0	0	0	0	0	0	0	0	0
East	7	low	7_20	7_20_1.2	16	M	0	0	0	0	0	0	0	0	0	0	0	0	0	0	0	0	0	0	14.184	0	0	0	0	15.804	0	0	0	0	0	0	0	0	0	0	0	0	0	0	0	0	0	0	0
East	7	low	7_20	7_20_1.2	17	M	0	0	0	0	0	0	0	0	0	0	0	0	0	0	0	0	0	7.092	0	0	0	0	0	31.608	0	0	0	0	0	0	0	0	0	0	0	0	2.704	0	0	0	0	5.408	0
East	7	low	7_20	7_20_1.2	18	M	0	0	0	0	0	0	0	0	0	0	0	0	0	0.2324	0	0	0	0.7092	0	0	0	0	0	1.5804	0	0	0	0	0	0	0	0	0	0	0	0	0.2704	0	0	0	0	8.112	0
East	7	low	7_20	7_20_1.2	19	M	0	0	0	0	0	0	0	0	0	0	0	0	0	0	0	0	0	0.7092	0.7092	0	0	0	0	15.804	0	0	0	0	0	0	0	0	0	0	0	0	2.704	0	0	0	0	8.112	0
East	7	low	7_20	7_20_1.2	2	M	0	0	0	0	0	0	0	0	6.972	0	0	0	0	0	0	0	0	0	0	0	0	0	0	1.5804	0	0	0	0	0	0	0	0	0	0	0	0	0	0	0	0	0	0	0
East	7	low	7_20	7_20_1.2	6	M	0	0	0	0	0	0	0	0	0	0	0	0	0	0	0	0	0	0.7092	28.368	0	0	0	0	47.412	0	0	0	0	0	0	0	0	0	0	0	0	0	0	0	0	0	0	0
East	7	low	7_20	7_20_1.2	7	M	0	0	0	0	0	0	0	0	2.324	0	0	0	0	0	0	0	0	0	0.7092	0	0	0	0	0	0	0	0	0	0	0	0	0	0	0	0	0	0	0	0	0	0	0	0
East	7	low	7_20	7_20_sub1	1	M	0	0	0	0	0	0	0	0	0	0	2.324	0	0	0	0	0	0	0	0.7092	0	7.092	0	0	0	0	0	0	0	0	0	0	0	0	0	0	0	0.2704	0	0	0	0	0	0
East	7	low	7_20	7_20_sub1	2	M	0	0	0	0	0	0	0	0	0.2324	0	9.296	0	0	0	0	0	0	0.7092	0.7092	0	0	0	0	0	0	0	0	0	0	0	0	0	0	0	0	0	0.2704	0	0	0	0	0	0
East	7	low	7_20	7_20_sub1	3	M	0	0	0	0	0	0.2324	0	0	0	0	4.648	0	0	0	0	0	0	0.7092	0	0	0	0	0	0	0	0	0	0	0	0	0	0	0.3068	0	0	0	0.2704	0	0	0	0	0	0
East	7	low	7_20	7_20_sub1	4	M	0	0	0	0	0	0.2324	0	0	0.2324	0	0	0	0	0	0	0	0	14.184	0	0	0	0	0	0	0	0	0	0	0	0	0	0	0	0	0	0	2.704	0	0	0	0	0	0
East	7	low	7_20	7_20_sub1	5	M	0	0	0	0	0	0	0	0	0.2324	0	0	0	0	0	0	0	0	0.7092	0	0	0	0	0	0	0	0	0	0	0	0	0	0	0.3068	0	0	0	0.2704	0	0	0	0	0	0
East	7	low	7_20	7_20_sub1	6	M	0	0	0	0	0	0	0	0	2.324	0	0.2324	0	0	0	0	0	0	0.7092	0	0	0	0	0	0	0	0	0	0	0	0	0	0	3.068	0	0	0	0.2704	0	0	0	0	0	0
East	7	low	7_20	7_20_sub1	7	M	0	0	0	0	0	0.2324	0	0	0	0	0	0	0	0	0	0	0	0	0	0	0	0	0	0	0	0	0	0	0	0	0	0	0	0	0	0	0	0	0	0	0	0	0
East	7	low	7_20	7_20_sub1	8	M	0	0	0	0	0	0	0	0.2324	0.2324	0	0	0	0	0	0	0	0	14.184	0	0	0	0	0	0	0	0	0	0	0	0	0	0	0.3068	0	21.632	0	0.2704	0	0	0	0	0	0
East	7	low	7_20	7_20_sub2	2	M	0	0	0	0	0	0	0	0	0	0	0.4648	0	0	0	0	0	0	7.092	0	0	0	0	0	0	0	0	0	0	0	0	0	0	0	0	0	0	2.704	0	0	0	0	0	0
East	7	low	7_20	7_20_sub2	3	M	0	0	0	0	0	0	0	0	0	0	0	0	0	0	0	0	0	14.184	0	0	0	0	0	0	0	0	0	0	0	0	0	0	3.068	0	0	0	2.704	0	0	0	0	0	0
East	7	low	7_20	7_20_sub2	4	M	0	0	0	0	0	0	0	0	0	0	0	0	0	0	0	0	0	7.092	0	0	0	0	0	0	0	0	0	0	0	0	0	0	0	0	0	0	0.2704	0	0	0	0	0	0
East	7	low	7_20	7_20_sub2	5	M	0	0	0	0	0	0	0	0	0	0	0	0	0	0	0	0	0	7.092	0	0	0	0	0	0	0	0	0	0	0	0	0	0	0.3068	0	0	0	0.2704	0	0	0	0	0	0
East	7	low	7_20	7_20_sub2	6	M	0	0	0	0	0	0	0	0	0.4648	0.2324	0	0	0	0	0	0	0	35.46	0	0	0	0	0	0	0	0	0	0	0	0	0	0	0.3068	0	0	0	0.2704	0	0	0	0	0	0
East	7	low	7_20	7_20_sub2	7	M	0	0	0	0	0	0	0	0	4.648	0	0	0	0	0	0	0	0	14.184	0	0	0	0	0	0	0	0	0	0	0	0	0	0	3.068	0	0	0	0	0	0	0	0	0	0
East	7	low	7_20	7_20_sub2	8	M	0	0	0	0	0	0	0	0	4.648	0	0	0	0	0	0	0	0	7.092	0	0	0	0	0	0	0	0	0	0	0	0	0	0	0.3068	0	0	0	0	0	0	0	0	0	0
East	7	low	7_33	7_33_0	4	M	0	0	0	0	0	2.324	0	0	0	0	0	0	0	0	0	0	0	7.092	0	0	0.7092	0	0	15.804	0	0	0	0	0	0	0	3.068	0.3068	0	0	0	0	0	0	0	0	0	0
East	7	low	7_33	7_33_0	5	M	0	0	0	0	0	0	0	0	0	0	0	0	0	0	0	0	0	0.7092	0	0	0.7092	0	0	15.804	0	0	0	0	0	0	0	0.3068	3.068	0	0	0	0	0	0	0	0	0	0
East	7	low	7_33	7_33_0	6	M	0	0	0	0	0	4.648	0	0	0.2324	0	0	0	0	0	0	0	0	7.092	0	0.7092	0	0	0	0	0	0	0	0	0	0	0	0.3068	0	0	0	0	0.2704	0	0	0	0	0	0
East	7	low	7_33	7_33_0	7	M	0	0	0	0	0	0	0	0	2.324	0	0	0	0	0	0	0	0	28.368	0	0	0	0	0	0	0	0	0	0	0	0	0	0.3068	3.068	0	0	0	0.2704	0	0	0	0	0	0
East	7	low	7_33	7_33_0	8	M	0	0	0	0	0	2.324	0	0	0	0	0	0	0	0	0	0	0	0	0	0	21.276	0	0	1.5804	0	0	0	0	0	0	0	0.3068	0.3068	0	0	0	0.2704	0	0	0	0	0	0
East	7	low	7_33	7_33_sub1	1	M	14.706	0	0	0	0	0	0	0	0	0	0	0	0	0	0	0	0	0	0.7092	0	0.7092	0	0	31.608	0	0	0	0	0	0	0	0	0	0	0	0	0	0	0	0	0	0	0
East	7	low	7_33	7_33_sub1	2	M	1.4706	0	0	0	0	0	0	0	0	0	0	0	0	0	0	0	0	0	0.7092	0	0.7092	0	0	79.02	0	0	0	0	0	0	0	0	0	0	0	0	0	0	0	0	0	0	0
East	7	low	7_33	7_33_sub1	3	M	1.4706	0	0	0	0	4.648	0	0	0	0	0	0	0	0	0	0	0	0	14.184	0	14.184	0	0	0	0	0	0	0	0	0	0	0	0	0	0	0	0	0	0	0	0	0	0
East	7	low	7_33	7_33_sub1	4	M	29.412	0	0	0	0	0	0	0	0	0	0	0	0	0	0	0	0	0	21.276	0	14.184	0	0	15.804	0	0	0	0	0	0	0	0	0	0	0	0	0	0	0	0	0	0	0
East	7	low	7_33	7_33_sub1	5	M	29.412	0	0	0	0	0	0	0	0	0	0	0	0	0	0	0	0	0	35.46	0	0	0	0	15.804	0	0	0	0	0	0	0	0	0	0	0	0	0	0	0	0	0.2704	0	0
East	7	low	7_33	7_33_sub1	6	M	0	0	0	0	0	0	0	0	0	0	0	0	0	0	0	0	0	0.7092	35.46	0	0.7092	0	0	47.412	0	0	0	0	0	0	0	0	0	0	0	0	0	0	0	0	0	0	0
East	7	low	7_33	7_33_sub1	7	M	14.706	0	0	0	0	0	0	0	0	0	0	0	0	0	0	0	0	0	28.368	0	0	0	0	47.412	0	0	0	0	0	0	0	0	0	0	0	0	0	0	0	0	2.704	0	0
East	7	low	7_33	7_33_sub1	8	M	44.118	0	0	0	0	0	0	0	0	0	0	0	0	0	0	0	0	0	14.184	0	0.7092	0	0	47.412	0	0	0	0	0	0	0	0	0	0	0	0	0	0	0	0	0	0	0
East	7	low	7_33	7_33_sub2	1	M	29.412	0	0	0	0	0	0	0	0	0	0	0	0	0	0	0	0	0	42.552	0	0	0	0	15.804	0	0	0	0	0	0	0	0	0	0	0	0	0	0	0	0	0	0	0
East	7	low	7_33	7_33_sub2	2	M	29.412	0	0	0	0	0	0	0	0	0	0	0	0	0	0	0	0	0	28.368	0	0	0	0	79.02	0	0	0	0	0	0	0	0	0	0	0	0	0	0	0	0	0	0	0
East	7	low	7_33	7_33_sub2	3	M	1.4706	0	0	0	0	0	0	0	0	0	0	0	0	0	0	0	0	0	56.736	0	0.7092	0	0	47.412	0	0	0	0	0	0	0	0	0	0	0	0	0	0	0	0	0	0	0
East	7	low	7_33	7_33_sub2	4	M	29.412	0	0	0	0	0	0	0	0	0	0	0	0	0	0	0	0	0	21.276	0	0.7092	0	0	110.628	0	0	0	0	0	0	0	0	0	0	0	0	0	0	0	0	0	0	0
East	7	low	7_33	7_33_sub2	5	M	1.4706	0	0	0	0	0	0	0	0	0	0	0	0	0	0	0	0	0	28.368	0	0.7092	0	0	63.216	0	0	0	0	0	0	0	0	0	0	0	0	0	0	0	0	0	0	0
East	7	low	7_33	7_33_sub2	6	M	1.4706	0	0	0	0	0	0	0	0	0	0	0	0	0	0	0	0	0	21.276	0	0.7092	0	0	47.412	0	0	0	0	0	0	0	0	0	0	0	0	0	0	0	0	0	0	0
East	7	low	7_33	7_33_sub2	7	M	44.118	0	0	0	0	0	0	0	0	0	0	0	0	0	0	0	0	0	21.276	0	0.7092	0	0	126.432	0	0	0	0	0	0	0	0	0	0	0	0	0	0	0	0	0.2704	0	0
East	7	low	7_33	7_33_sub2	8	M	1.4706	0	0	0	0	0	0	0	0	0	0	0	0	0	0	0	0	0	21.276	0	0	0	0	15.804	0	0	0	0	0	0	0	0	0	0	0	0	0	0	0	0	0.2704	0	0
East	7	low	7_33	7_33_1.1	1	S	0	0	0	0	0	2.324	0	0	0	0	0	0	0	0	0	0	0	21.276	0	0	0	0	0	0	0	0	0	0	0	0	0	0.3068	0.3068	0	0	0	0.2704	0	0	0	0	0	0
East	7	low	7_33	7_33_1.1	10	S	0	0	0	0	0	2.324	0	0	0	0	0	0	0	0	0	0	0	21.276	0	0	0	0	0	0	0	0	0	0	0	0	0	0.3068	0.3068	0	0	0	0.2704	0	0	0	0	0	0
East	7	low	7_33	7_33_1.1	11	S	0	0	0	0	0	0.2324	0	0	0	0	0	0	0	0	0	0	0	14.184	0	0	0	0	0	0	0	0	0	0	0	0	0	0.3068	0.3068	0	0	0	2.704	0	0	0	0	0	0
East	7	low	7_33	7_33_1.1	15	S	0	0	0	0	0	13.944	0	0	0	0	0	0	0	0	0	0	0	14.184	0	0	0	0	0	0	0	0	0	0	0	0	0	0.3068	0.3068	0	0	0	5.408	0	0	0	0	0	0
East	7	low	7_33	7_33_1.1	8	S	0	0	0	0	0	2.324	0	0	0	0	0	0	0	0	0	0	0	21.276	0	0	0	0	0	0	0	0	0	0	0	0	0	0	0	0	0	0	5.408	0	0	0	0	0	0
East	7	low	7_33	7_33_1.1	9	S	0	0	0	0	0	2.324	0	0	0	0	0	0	0	0	0	0	0	0.7092	0	0	0	0	0	0	0	0	0	0	0	0	0	3.068	0.3068	0.3068	0	0	2.704	0	0	0	0	0	0
East	7	low	7_33	7_33_sub3	1	S	0	0	0	0	0	0	0	0	0	0	0	0	0	0	0	0	0	28.368	0.7092	0	0	0	0	0	0	0	0	0	0	0	0	0	0	0	0	0	0	0	0	0	0	0	0
East	7	low	7_33	7_33_sub3	2	S	0	0	0	0	0	0	0	0	0	0	0	0	0	0	0	0	0	0.7092	7.092	0	0	0	0	0	0	0	0	0	0	0	0	0	0	0	0	0	0	0	0	0	0	0	0
East	7	low	7_33	7_33_sub3	3	S	0	0	0	0	0	0.2324	0	0	0	0	0	0	0	0	0	0	0	0.7092	42.552	0	0	0	0	0	0	0	0	0	0	0	0	0	0	0	0	0	0	0	0	0	0	0	0
East	7	low	7_33	7_33_sub3	4	S	0	0	0	0	0	0.2324	0	0	0	0	0	0	0	0	0	0	0	0.7092	49.644	0	0	0	0	1.5804	0	0	0	0	0	0	0	0	0	0	0	0	0	0	0	0	0	0	0
East	7	low	7_33	7_33_sub3	5	S	0	0	0	0	0	0.2324	0	0	0	0	0	0	0	0	0	0	0	0.7092	28.368	0	0	0	0	0	0	0	0	0	0	0	0	0	0	0	0	0	0	0	0	0	0	0	0
East	7	low	7_33	7_33_sub3	6	S	0	0	0	0	0	0	0	0	0	0	0	0	0	0	0	0	0	0.7092	0	0	0	0	0	0	0	0	0	0	0	0	0	0	0	0	0	0	0	0	0	0	0	0	0
East	7	low	7_33	7_33_sub4	1	S	0	0	0	0	0	0.2324	0	0	0	0	0	0	0	0	0	0	0	21.276	0.7092	0	0	0	0	0	0	0	0	0	0	0	0	0	0	0	0	0	0	0	0	0	0	0	0
East	7	low	7_33	7_33_sub4	2	S	0	0	0	0	0	0.2324	0	0	0	0	0	0	0	0	0	0	0	0.7092	7.092	0	0	0	0	0	0	0	0	0	0	0	0	0	0	0	0	0	0	0	0	0	0	0	0
East	7	low	7_33	7_33_sub4	3	S	0	0	0	0	0	0.2324	0	0	0	0	0	0	0	0	0	0	0	0.7092	0.7092	0	0	0	0	0	0	0	0	0	0	0	0	0	0	0	0	0	0	0	0	0	0	0	0
East	7	low	7_33	7_33_sub4	4	S	0	0	0	0	0	0	0	0	0	0	0	0	0	0	0	0	0	0.7092	21.276	0	0	0	0	0	0	0	0	0	0	0	0	0	0	0	0	0	0	0	0	0	0	0	0
East	7	low	7_33	7_33_sub4	5	S	0	0	0	0	0	0	0	0	0	0	0	0	0	0	0	0	0	0.7092	14.184	0	0	0	0	0	0	0	0	0	0	0	0	0	0	0	0	0	0	0	0	0	0	0	0
East	7	low	7_33	7_33_sub4	6	S	0	0	0	0	0	0	0	0	0	0	0	0	0	0	0	0	0	0.7092	7.092	0	0	0	0	0	0	0	0	0	0	0	0	0	0	0	0	0	0	0	0	0	0	0	0
East	7	low	7_33	7_33_sub4	7	S	0	0	0	0	0	0	0	0	0	0	0	0	0	0	0	0	0	0	7.092	0	0	0	0	0	0	0	0	0	0	0	0	0	0	0	0	0	0	0	0	0	0	0	0
East	7	low	7_33	7_33_sub4	8	S	0	0	0	0	0	0	0	0	0	0	0	0	0	0	0	0	0	7.092	0.7092	0	0	0	0	0	0	0	0	0	0	0	0	0	0	0	0	0	0	0	0	0	0	0	0
East	7	low	7_38	7_38_0	10	M	0	0	0	0	0	0	0	0	0	0	0	0	0	0	0	0	0	0.7092	42.552	0	0	0	0	0	0	0	0	0	0	0	0	0	0	0	0	0	0	0	0	0	0	0	0
East	7	low	7_38	7_38_0	11	M	0	0	0	0	0	0	0	0	0	0	0	0	0	0	0	0	0	14.184	35.46	0	0	0	0	63.216	0	0	0	0	0	0	0	0	0	0	0	0	0	0	0	0	0	0	0
East	7	low	7_38	7_38_0	12	M	0	0	0	0	0	0.2324	0	0	0	0	0	0	0	0	0	0	0	14.184	21.276	0	0	0	0	0	0	0	0	0	0	0	0	0	0	0	0	0	0.2704	0	0	0	0	0	0
East	7	low	7_38	7_38_0	5	M	0	0	0	0	0	0	0	0	0	0	0	0	0	0	0	0	0	0	49.644	0	0	0	0	94.824	0	0	0	0	0	0	0	0	0	0	0	0	0	0	0	0	0	0	0
East	7	low	7_38	7_38_0	6	M	0	0	0	0	0	0	0	0	0	0	0	0	0	0	0	0	0	0.7092	28.368	0	0	0	0	63.216	0	0	0	0	0	0	0	0	0	0	0	0	0	0	0	0	0	0	0
East	7	low	7_38	7_38_0	7	M	0	0	0	0	0	0	0	0	0	0	0	0	0	0	0	0	0	0.7092	28.368	0	0	0	0	47.412	0	0	0	0	0	0	0	0	0	0	0	0	0	0	0	0	0	0	0
East	7	low	7_38	7_38_0	8	M	0	0	0	0	0	0	0	0	0	0	0	0	0	0	0	0	0	0.7092	35.46	0	0	0	0	0	0	0	0	0	0	0	0	0	0	0	0	0	0	0	0	0	0	0	0
East	7	low	7_38	7_38_0	9	M	0	0	0	0	0	0	0	0	0	0	0	0	0	0	0	0	0	0.7092	35.46	0	0	0	0	15.804	0	0	0	0	0	0	0	0	0	0	0	0	0	0	0	0	0	0	0
East	7	low	7_38	7_38__1.1	10	M	0	0	0	0	0	0	0	0	0	0	0	0	0	0	0	0	0	7.092	14.184	0	0	0	0	0	0	0	0	0	0	0	0	0	0	0	0	0	0.2704	0	0	0	0	0	0
East	7	low	7_38	7_38__1.1	11	M	0	0	0	0	0	0	0	0	0	0	0	0	0	0	0	0	0	7.092	49.644	0	0	0	0	0	0	0	0	0	0	0	0	0	0	0	0	0	0	0	0	0	0	0	0
East	7	low	7_38	7_38__1.1	12	M	0	0	0	0	0	0	0	0	0	0	0	0	0	0	0	0	0	0.7092	7.092	0	0	0	0	0	0	0	0	0	0	0	0	0	0	0	0	0	0	0	0	0	0	0	0
East	7	low	7_38	7_38__1.1	13	M	0	0	0	0	0	0	0	0	0	0	0	0	0	0	0	0	0	0.7092	28.368	0	0	0	0	0	0	0	0	0	0	0	0	0	0	0	0	0	0	0	0	0	0	0	0
East	7	low	7_38	7_38__1.1	6	M	0	0	0	0	0	0	0	0	0	0	0	0	0	0	0	0	0	0	28.368	0	0	0	0	31.608	0	0	0	0	0	0	0	0	0	0	0	0	0	0	0	0	0	0	0
East	7	low	7_38	7_38__1.1	7	M	0	0	0	0	0	0	0	0	0	0	0	0	0	0	0	0	0	0	42.552	0	0	0	0	31.608	0	0	0	0	0	0	0	0	0	0	0	0	0	0	0	0	0	0	0
East	7	low	7_38	7_38__1.1	8	M	0	0	0	0	0	0	0	0	0	0	0	0	0	0	0	0	0	0	35.46	0	0	0	0	15.804	0	0	0	0	0	0	0	0	0	0	0	0	0	0	0	0	0	0	0
East	7	low	7_38	7_38__1.1	9	M	0	0	0	0	0	0	0	0	0	0	0	0	0	0	0	0	0	0	56.736	0	0	0	0	0	0	0	0	0	0	0	0	0	0	0	0	0	0	0	0	0	0	0	0
East	7	low	7_38	7_38_sub3	1	M	0	0	0	0	0	0	0	0	0	0	0	0	0	0	0	0	0	0	14.184	0	0.7092	0	0	158.04	0	0	0	0	0	0	0	0	0	0	0	0	0	0	0	0	0	0	0
East	7	low	7_38	7_38_sub3	2	M	0	0	0	0	0	0	0	0	0	0	0	0	0	0	0	0	0	0	0	0	0.7092	0	0	94.824	0	0	0	0	0	0	0	0	0	0	0	0	0	0	0	0	0	0	0
East	7	low	7_38	7_38_sub3	3	M	0	0	0	0	0	0	0	0	0	0	0	0	0	0	0	0	0	0	42.552	0	0.7092	0	0	63.216	0	0	0	0	0	0	0	0	0	0	0	0	0	0	0	0	0	0	0
East	7	low	7_38	7_38_sub3	4	M	0	0	0	0	0	0	0	0	0	0	0	0	0	0	0	0	0	0.7092	35.46	0	0.7092	0	0	15.804	0	0	0	0	0	0	0	0	0	0	0	0	0	0	0	0	0	2.704	0
East	7	low	7_38	7_38_sub3	5	M	0	0	0	0	0	0	0	0	0	0	0	0	0	0	0	0	0	0.7092	92.196	0	0.7092	0	0	0	0	0	0	0	0	0	0	0	0	0	0	0	0	0	0	0	0	0	0
East	7	low	7_38	7_38_sub3	6	M	0	0	0	0	0	0	0	0	0	0	0	0	0	0	0	0	0	0.7092	21.276	0	0	0	0	1.5804	0	0	0	0	0	0	0	0	0	0	0	0	0	0	0	0	0	0	0
East	7	low	7_38	7_38_sub3	7	M	0	0	0	0	0	0	0	0	0	0	0	0	0	0	0	0	0	0	49.644	0	0	0	0	0	0	0	0	0	0	0	0	0	0	0	0	0	0	0	0	0	0	0	0
East	7	low	7_38	7_38_sub3	8	M	0	0	0	0	0	0.2324	0	0	0	0	0	0	0	0	0	0	0	0	49.644	0	0	0	0	1.5804	0	0	0	0	0	0	0	0	0	0	0	0	0.2704	0	0	0	0	0	0
East	7	low	7_38	7_38_sub4	2	M	0	0	0	0	0	0	0	0	0	0	0	0	0	0	0	0	0	0.7092	56.736	0	0.7092	0	0	0	0	0	0	0	0	0	0	0	0	0	0	0	0	0	0	0	0	0	0
East	7	low	7_38	7_38_sub4	3	M	0	0	0	0	0	0	0	0	0	0	0	0	0	0	0	0	0	7.092	7.092	0	0	0	0	0	0	0	0	0	0	0	0	0	0	0	0	0	0	0	0	0	0	0	0
East	7	low	7_38	7_38_sub4	4	M	0	0	0	0	0	0	0	0	0	0	0	0	0	0	0	0	0	0	35.46	0	0	0	0	15.804	0	0	0	0	0	0	0	0	0	0	0	0	0	0	0	0	0	0.2704	0
East	7	low	7_38	7_38_sub4	5	M	0	0	0	0	0	0	0	0	0	0	0	0	0	0	0	0	0	7.092	42.552	0.7092	7.092	0	0	47.412	0	0	0	0	0	0	0	0	0	0	0	0	0	0	0	0	0	0	0
East	7	low	7_38	7_38_sub4	6	M	0	0	0	0	0	0	0	0	0	0	0	0	0	0	0	0	0	0	7.092	0	0	0	0	79.02	0	0	0	0	0	0	0	0	0	0	0	0	0	0	0	0	0	0	0
East	7	low	7_38	7_38_sub4	7	M	0	0	0	0	0	0	0	0	0	0	0	0	0	0	0	0	0	0.7092	0	0	14.184	0	0	0	0	0	0	0	0	0	0	0	0	0	0	0	0	0	0	0	0	0	0
East	7	low	7_38	7_38_sub4	8	M	0	0	0	0	0	0	0	0	0	0	0	0	0	0	0	0	0	0	28.368	0	7.092	0	0	0	0	0	0	0	0	0	0	0	0	0	0	0	0	0	0	0	0	0	0
East	7	low	7_38	7_38_0	13	S	0	0	0	0	0	0	0	0	0	0	0	0	0	0	0	0	0	0.7092	0	0	0	0	0	0	0	0	0	0	0	0	0	0	0	0	0	0	0.2704	0	0	0	0	0	0
East	7	low	7_38	7_38__1.1	14	S	0	0	0	0	0	0	0	0	0	0	0	0	0	0	0	0	0	35.46	0	0	0	0	0	0	0	0	0	0	0	0	0	0	0	0	0	0	0	0	0	0	0	0	0
East	7	low	7_38	7_38__1.2	10	S	0	0	0	0	0	0	0	0	0	0	0	0	0	0	0	0	0	0.7092	0.7092	0	0	0	0	0	0	0	0	0	0	0	0	0	0	0	0	0	0	0	0	0	0	0	0
East	7	low	7_38	7_38__1.2	11	S	0	0	0	0	0	0	0	0	0	0	0	0	0	0	0	0	0	0.7092	0	0	0	0	0	0	0	0	0	0	0	0	0	0	0	0	5.408	0	0.2704	0	0	0	0	0	0
East	7	low	7_38	7_38__1.2	12	S	0	0	0	0	0	0	0	0	0	0	0	0	0	0	0	0	0	14.184	0.7092	0	0	0	0	0	0	0	0	0	0	0	0	0	0	0	0	0	0	0	0	0	0	0	0
East	7	low	7_38	7_38__1.2	13	S	0	0	0	0	0	0	0	0	0	0	0	0	0	0	0	0	0	0.7092	14.184	0	0.7092	0	0	0	0	0	0	0	0	0	0	0	0	0	0	0	0	0	0	0	0	0	0
East	7	low	7_38	7_38_sub1	1	S	0	0	0	0	0	0	0	0	0	0	0	0	0	0	0	0	0	14.184	0	0	0	0	0	0	0	0	0	9.204	0	0	0	0.3068	0	0	0.2704	0	5.408	0	0	0	0	0	0
East	7	low	7_38	7_38_sub1	2	S	0	0	0	0	0	0	0	0	0	0	0	0	0	0	0	0	0	14.184	0	0	0	0	0	0	0	0	0	0	0	0	0	6.136	0	0	0	0	5.408	0	0	0	0	0	0
East	7	low	7_38	7_38_sub1	3	S	0	0	0	0	0	0.2324	0	0	0	0	0	0	0	0	0	0	0	0	0	0	0	0	0	0	0	0	0	15.34	0	0	0	0.3068	0	0	0	0	10.816	0	0	0	0	0	0
East	7	low	7_38	7_38_sub1	4	S	0	0	0	0	0	0.2324	0	0	0	0	0	0	0	0	0	0	0	21.276	0	0	0	0	0	0	0	0	0	0.3068	0	0	0	9.204	0	0	0	0	8.112	0	0	0	0	0	0
East	7	low	7_38	7_38_sub1	5	S	0	0	0	0	0	0.2324	0	0	0	0	0	0	0	0	0	0	0	0	0	0	0	0	0	0	0	0	0	0.3068	0	0	0	18.408	0	0	0	0	0.2704	0	0	0	0	0	0
East	7	low	7_38	7_38_sub1	6	S	0	0	0	0	0	0	0	0	0	0	0	0	0	0	0	0	0	63.828	0	0	0	0	0	0	0	0	0	0	0	0	0	3.068	0	0	0	0	2.704	0	0	0	0	0	0
East	7	low	7_38	7_38_sub1	7	S	0	0	0	0	0	9.296	0	0	0	0	0	0	0	0	0	0	0	14.184	0	0	0	0	0	0	0	0	0	0	0	0	0	6.136	0	0	0	0	5.408	0	0	0	0	0	0
East	7	low	7_38	7_38_sub2	1	S	0	0	0	0	0	0.2324	0	0	0	0	0	0	0	0	0	0	0	0	0	0	0	0	0	0	0	0	0	0.3068	0	0	0	0.3068	0	0	0.2704	0	5.408	0	0	0	0	0	0
East	7	low	7_38	7_38_sub2	2	S	0	0	0	0	0	0.2324	0	0	0	0	0	0	0	0	0	0	0	0.7092	0	0	0	0	0	0	0	0	0	0.3068	0	0	0	9.204	0	0	0.2704	0	2.704	0	0	0	0	0	0
East	7	low	7_38	7_38_sub2	3	S	0	0	0	0	0	0.2324	0	0	0	0	0	0	0	0	0	0	0	7.092	0	0	0	0	0	0	0	0	0	0	0	0	0	6.136	0	0	0.2704	0	5.408	0	0	0	0	0	0
East	7	low	7_38	7_38_sub2	4	S	0	0	0	0	0	0.2324	0	0	0	0	0	0	0	0	0	0	0	7.092	0	0	0	0	0	0	0	0	0	0	0	0	0	3.068	0	0	0	0	0.2704	0	0	0	0	0	0
East	7	low	7_38	7_38_sub2	5	S	0	0	0	0	0	0	0	0	0	0	0	0	0	0	0	0	0	0	0	0	0	0	0	0	0	0	0	0	0	0	0	0.3068	0	0	8.112	0	2.704	0	0	0	0	0	0
East	7	low	7_38	7_38_sub2	6	S	0	0	0	0	0	0	0	0	0	0	0	0	0	0	0	0	0	35.46	0	0	0	0	0	0	0	0	0	0	0	0	0	0	0	0	0.2704	0	0.2704	0	0	0	0	0	0
East	7	low	7_38	7_38_sub2	7	S	0	0	0	0	0	0	0	0	0	0	0	0	0	0	0	0	0	7.092	0	0	0	0	0	0	0	0	0	0	0	0	0	0	0	0	0	0	0	0	0	0	0	0	0
East	7	low	7_38	7_38_sub2	8	S	0	0	0	0	0	0	0	0	0	0	0	0	0	0	0	0	0	0	0	0	0	0	0	0	0	0	0	0	0	0	0	0.3068	0	0	5.408	0	5.408	0	0	0	0	0	0
East	7	low	7_38	7_38_sub2	9	S	0	0	0	0	0	0	0	0	0	0	0	0	0	0	0	0	0	0.7092	0	0	0	0	0	0	0	0	0	0	0	0	0	0	0	0	13.52	0	2.704	0	0	0	0	0	0
East	7	low	7_c1	7_C1_0	10	S	0	0	0	0	0	0	0	0	0.2324	0	0	0	0	0	0	0	0	0.7092	0	0	0	0	0	0	0	0	0	0	0	0	0	0	0	0	0	0	0	0	0	0	0	0	0
East	7	low	7_c1	7_C1_0	11	S	0	0	0	0	0	0	0	0	0	0	0	0	0	0.2324	0	0	0	0.7092	0	0	0	0	0	31.608	0	0	0	0	0	0	0	0	0	0	0	0	0	0	0	0	0	0	0
East	7	low	7_c1	7_C1_0	12	S	0	0	0	0	0	0	0	0	0	0.2324	0	0	0	0	0	0	0	0.7092	0	0	0	0	0	1.5804	0	0	0	0	0	0	0	0	0	0	0	0	0	0	0	0	0	0	0
East	7	low	7_c1	7_C1_0	13	S	0	0	0	0	0	0	0	0	0.2324	0	0	0	0	0	0	0	0	0	0	0	0	0	0	0	0	0	0	0	0	0	0	0	0	0	0	0	0	0	0	0	0	0	0
East	7	low	7_c1	7_C1_0	5	S	0	0	0	0	0	0	0	0	0	0	0	0	0	0	0	0	0	0.7092	0.7092	0	0	0	0	15.804	0	0	0	0	0	0	0	0	0	0	0	0	0	0	0	0	0	0	0
East	7	low	7_c1	7_C1_0	7	S	0	0	0	0	0	0	0	0	0.2324	0	0	0	0	0	0	0	0	0.7092	0	0	0	0	0	0	0	0	0	0	0	0	0	0	0	0	0	0	0	0	0	0	0	0	0
East	7	low	7_c1	7_C1_0	8	S	0	0	0	0	0	0	0	0	0	0	0	0	0	0	0	0	0	0.7092	0	0	0	0	0	0	0	0	0	0	0	0	0	0	0	0	0	0	0	0	0	0	0	0	0
East	7	low	7_c1	7_C1_0	9	S	0	0	0	0	0	0	0	0	0	0	0	0	0	0	0	0	0	0.7092	0	0	0	0	0	0	0	0	0	0	0	0	0	0	0	0	0	0	0	0	0	0	0	0	0
East	7	low	7_c1	7_c1_1.1	10	S	0	0	0	0	0	0	0	0	0	0	0	0	0	4.648	0	0	0	0.7092	0	0	0	0	0	0	0	0	0	0	0	0	0	0	0	0	0	0	0	0	0	0	0	0	0
East	7	low	7_c1	7_c1_1.1	11	S	0	0	0	0	0	0	0	0	0	0	0	0	0	0	0	0	0	7.092	0	0	0	0	0	0	0	0	0	0	0	0	0	0	0	0	0	0	0	0	0	0	0	0	0
East	7	low	7_c1	7_c1_1.1	12	S	0	0	0	0	0	0	0	0	0	0	0	0	0	0	0	0	0	14.184	0	0	0	0	0	0	0	0	0	0	0	0	0	0	0	0	0	0	0	0	0	0	0	0	0
East	7	low	7_c1	7_c1_1.1	13	S	0	0	0	0	0	0	0	0	0	0	0	0	0	0	0	0	0	35.46	0	0	0	0	0	1.5804	0	0	0	0	0	0	0	0	0	0	0	0	0	0	0	0	0	0	0
East	7	low	7_c1	7_c1_1.1	8	S	0	0	0	0	0	0	0	0	4.648	0	0	0	0	0	0	0	0	0.7092	0	0	0	0	0	0	0	0	0	0	0	0	0	0	0	0	0	0	0	0	0	0	0	0	0
East	7	low	7_c1	7_c1_1.1	9	S	0	0	0	0	0	0	0	0	4.648	0	0	0	0	0	0	0	0	0	0	0	0	0	0	0	0	0	0	0	0	0	0	0	0	0	0	0	0	0	0	0	0	0	0
East	7	low	7_c1	7_c1_sub1	1	S	0	0	0	0	0	4.648	0	0	0	0	0	0	0	0	0	0	0	0.7092	0.7092	0	0	0	0	0	0	0	0	0	0	0	0	0	0	0	0	0	0.2704	0	0	0	0	0.2704	0
East	7	low	7_c1	7_c1_sub1	2	S	0	0	0	0	0	0.2324	0	0	0	0	0	0	0	0.2324	0	0	0	28.368	0.7092	0	0	0	0	0	0	0	0	0	0	0	0	0	0	0	0	0	8.112	0	0	0	0	0	0
East	7	low	7_c1	7_c1_sub1	3	S	0	0	0	0	0	0.2324	0	0	0	0	0	0	0	0	0	0	0	21.276	0	0	0	0	0	0	0	0	0	0	0	0	0	0	0	0	0	0	2.704	0	0	0	0	0	0
East	7	low	7_c1	7_c1_sub1	4	S	0	0	0	0	0	0.2324	0	0	0	0	0	0	0	0	0	0	0	14.184	0	0	0	0	0	0	0	0	0	0	0	0	0	0	0	0	0	0	2.704	0	0	0	0	0	0
East	7	low	7_c1	7_c1_sub1	5	S	0	0	0	0	0	0.2324	0	0.2324	0	0	0	0	0	0	0	0	0	21.276	0	0	0	0	0	0	0	0	0	0	0	0	0	0	0	0	0	0	0.2704	0	0	0	0	0	0
East	7	low	7_c1	7_c1_sub1	6	S	0	0	0	0	0	0	0	0	0	0	0	0	0	0	0	0	0	42.552	0	0	0	0	0	0	0	0	0	0	0	0	0	0	0	0	0	0	0	0	0	0	0	0	0
East	7	low	7_c1	7_c1_sub1	7	S	0	0	0	0	0	0	0	0	0	0	0	0	0	0	0	0	0	21.276	0	0	0	0	0	0	0	0	0	0	0	0	0	0	0	0	0	0	0.2704	0	0	0	0	0	0
East	7	low	7_c1	7_c1_sub1	8	S	0	0	0	0	0	0	0	0	0	0	0	0	0	0	0	0	0	14.184	0	0	0	0	0	0	0	0	0	0	0	0	0	0	0	0	0	0	0.2704	0	0	0	0	0	0
East	7	low	7_c1	7_C1_sub2	1	S	0	0	0	0	0	0.2324	0	0	0	0	0	0	0	0	0	0	0	0	0.7092	0	0	0	0	1.5804	0	0	0	0	0	0	0	0	0	0	0	0	2.704	0	0	0	0	0	0
East	7	low	7_c1	7_C1_sub2	2	S	0	0	0	0	0	0.2324	0	0	0	0	0	0	0	0	0	0	0	0.7092	0.7092	0	0	0	0	0	0	0	0	0	0	0	0	0	0	0	0	0	2.704	0	0	0	0	0	0
East	7	low	7_c1	7_C1_sub2	3	S	0	0	0	0	0	2.324	0	0	0	0	0	0	0	0	0	0	0	21.276	0	0	0	0	0	0	0	0	0	0	0	0	0	0	0	0	0	0	2.704	0	0	0	0	0	0
East	7	low	7_c1	7_C1_sub2	4	S	0	0	0	0	0	0	0	0	0	0	0	0	0	0	0	0	0	7.092	0	0	0	0	0	0	0	0	0	0	0	0	0	0	0	0	0	0	0.2704	0	0	0	0	0	0
East	7	low	7_c1	7_C1_sub2	5	S	0	0	0	0	0	2.324	0	0	0.2324	0	0	0	0	0	0	0	0	7.092	0	0	0	0	0	0	0	0	0	0	0	0	0	0	0	0	0	0	0.2704	0	0	0	0	0	0
East	7	low	7_c1	7_C1_sub2	6	S	0	0	0	0	0	2.324	0	0	2.324	0	0	0	0	0	0	0	0	14.184	0	0	0	0	0	0	0	0	0	0	0	0	0	0	0	0	0	0	0.2704	0	0	0	0	0	0
East	7	low	7_c1	7_C1_sub2	7	S	0	0	0	0	0	0.2324	0	0	0	0	0	0	0	0	0	0	0	14.184	0	0	0	0	0	0	0	0	0	0	0	0	0	0	0	0	0	0	2.704	0	0	0	0	0	0
East	7	low	7_c1	7_C1_sub2	8	S	0	0	0	0	0	0	0	0	0	0	0	0	0	0	0	0	0	14.184	0	0	0	0	0	0	0	0	0	0	0	0	0	0	0	0	0	0	5.408	0	0	0	0	0	0
[truncated: 70 more columns]
